# Supplementary material for: Uncovering Druggable Targets in Aortic Dissection: An Association Study Integrating Mendelian Randomization, pQTL, and Protein–Protein Interaction Network
Source: Biomedicines. 2024 May 29;12(6):1204. doi: 10.3390/biomedicines12061204 (PMC11200553; doi:10.3390/biomedicines12061204)
Supplement: Supplementary file 1 [file biomedicines-12-01204-s001.zip › SupplementaryTable/Table S3 all.csv]

SNP	chr.exposure	pos.exposure	effect_allele.exposure	other_allele.exposure	eaf.exposure	beta.exposure	se.exposure	pval.exposure	samplesize.exposure	id.exposure	exposure	mr_keep.exposure	pval_origin.exposure
rs6822279	4	99745705	C	A	0.38451	0.0502	0.00827	1.277e-09	35341	ENSG00000198099.4	ADH4	TRUE	reported
rs2851274	4	100025866	CATTTA	GATTTA	0.423	0.1072	0.008145	1.459e-39	35346	ENSG00000198099.4	ADH4	TRUE	reported
rs551503917	4	100038515	T	C	0.0835	-0.1067	0.014514	1.96e-13	35346	ENSG00000198099.4	ADH4	TRUE	reported
rs6830685	4	100143184	A	G	0.29799	-0.0735	0.008782	5.77e-17	35344	ENSG00000198099.4	ADH4	TRUE	reported
rs116704977	4	99582430	A	G	0.01241	-0.2654	0.03667	4.57e-13	35327	ENSG00000197894.6	ADH5	TRUE	reported
rs12499107	4	99678691	G	A	0.16438	-0.0612	0.01094	2.216e-08	35329	ENSG00000197894.6	ADH5	TRUE	reported
rs79677726	4	99747312	G	A	0.02423	-0.1587	0.025866	8.488e-10	35334	ENSG00000197894.6	ADH5	TRUE	reported
rs34073334	4	99818123	T	C	0.20041	0.0644	0.010123	1.997e-10	35335	ENSG00000197894.6	ADH5	TRUE	reported
rs9995478	4	99867464	T	C	0.13494	-0.0937	0.011876	3.026e-15	35336	ENSG00000197894.6	ADH5	TRUE	reported
rs1230195	4	99955838	C	G	0.13631	-0.1273	0.011891	9.576e-27	35336	ENSG00000197894.6	ADH5	TRUE	reported
rs13125919	4	99999848	T	C	0.11491	0.1137	0.012768	5.343e-19	35337	ENSG00000197894.6	ADH5	TRUE	reported
rs28894371	4	100004620	A	G	0.04599	-0.3572	0.019159	1.425e-77	35337	ENSG00000197894.6	ADH5	TRUE	reported
rs58309597	4	100071690	A	G	0.16082	-0.1165	0.01116	1.65e-25	35336	ENSG00000197894.6	ADH5	TRUE	reported
rs6845578	4	100097703	T	C	0.22081	0.0731	0.009886	1.424e-13	35336	ENSG00000197894.6	ADH5	TRUE	reported
rs4699733	4	100137529	GCACTCCAGAAAAA	GCACTGCAGAAAAA	0.33077	0.0553	0.008667	1.764e-10	35336	ENSG00000197894.6	ADH5	TRUE	reported
rs145432257	4	100189109	G	T	0.01038	-0.2533	0.039655	1.686e-10	35336	ENSG00000197894.6	ADH5	TRUE	reported
rs1229982	4	100243932	G	T	0.23459	0.057	0.00956	2.49e-09	35333	ENSG00000197894.6	ADH5	TRUE	reported
rs3114045	4	100252560	C	T	0.097	0.1	0.013779	3.939e-13	35335	ENSG00000197894.6	ADH5	TRUE	reported
rs115268096	4	100314731	T	C	0.01886	-0.2151	0.028864	9.185e-14	35335	ENSG00000197894.6	ADH5	TRUE	reported
rs79006309	4	100358951	A	G	0.03191	-0.2101	0.022521	1.068e-20	35334	ENSG00000197894.6	ADH5	TRUE	reported
rs563290	2	21288226	A	G	0.14015	0.0874	0.012143	6.143e-13	35373	ENSG00000084674.9	APOB	TRUE	reported
rs78331875	17	63420327	T	C	0.03683	-0.1442	0.021124	8.707e-12	35362	ENSG00000091583.6	APOH	TRUE	reported
rs9889663	17	63442291	A	G	0.05889	-0.1031	0.017284	2.448e-09	35361	ENSG00000091583.6	APOH	TRUE	reported
rs112106670	17	63471554	A	G	0.01707	-0.4087	0.031163	2.712e-39	35361	ENSG00000091583.6	APOH	TRUE	reported
rs61347494	17	63527663	T	C	0.06023	0.1038	0.016963	9.406e-10	35361	ENSG00000091583.6	APOH	TRUE	reported
rs4791166	17	63569844	A	G	0.13669	-0.0814	0.011673	3.093e-12	35356	ENSG00000091583.6	APOH	TRUE	reported
rs111442329	17	63616564	A	G	0.01977	-0.6296	0.028628	3.399e-107	35367	ENSG00000091583.6	APOH	TRUE	reported
rs9652864	17	63741645	A	T	0.24615	-0.0638	0.009339	8.38e-12	35371	ENSG00000091583.6	APOH	TRUE	reported
rs8075247	17	63864532	T	C	0.14974	-0.0964	0.011244	1.003e-17	35371	ENSG00000091583.6	APOH	TRUE	reported
rs12941882	17	63967754	CATTATATTGCATGCATGTCACATGCATGTA	CGTTATATTGCATGCATGTCACATGCATGTA	0.03272	0.3068	0.022942	8.735e-41	35370	ENSG00000091583.6	APOH	TRUE	reported
rs9891543	17	64160981	A	T	0.31945	0.1056	0.008528	3.264e-35	35370	ENSG00000091583.6	APOH	TRUE	reported
rs75003668	17	64195431	G	A	0.0137	-1.4632	0.030044	1e-200	35370	ENSG00000091583.6	APOH	TRUE	reported
rs8178858	17	64211558	A	G	0.1668	-0.1497	0.010748	4.264e-44	35369	ENSG00000091583.6	APOH	TRUE	reported
rs17769593	17	64221641	G	A	0.28232	0.0613	0.00884	4.086e-12	35369	ENSG00000091583.6	APOH	TRUE	reported
rs377621139	17	64232238	T	A	0.03702	0.3302	0.021498	3.05e-53	35369	ENSG00000091583.6	APOH	TRUE	reported
rs9901697	17	64283468	A	G	0.35059	-0.0496	0.008409	3.665e-09	35368	ENSG00000091583.6	APOH	TRUE	reported
rs9891657	17	64315864	TA	TT	0.35816	-0.0988	0.008336	2.083e-32	35368	ENSG00000091583.6	APOH	TRUE	reported
rs11651447	17	64326021	T	C	0.32502	0.0575	0.008591	2.18e-11	35368	ENSG00000091583.6	APOH	TRUE	reported
rs11658459	17	64376280	ACACAT	GCACAT	0.36509	0.0487	0.008355	5.59e-09	35369	ENSG00000091583.6	APOH	TRUE	reported
rs118090701	17	64445337	C	A	0.04989	-0.1974	0.018437	9.464e-27	35369	ENSG00000091583.6	APOH	TRUE	reported
rs111481700	17	64686767	A	G	0.03073	-0.2692	0.023268	5.883e-31	35369	ENSG00000091583.6	APOH	TRUE	reported
rs72843391	17	64929174	C	T	0.02565	-0.1512	0.025418	2.704e-09	35367	ENSG00000091583.6	APOH	TRUE	reported
rs78483525	9	94237530	G	A	0.01236	-0.2961	0.036733	7.571e-16	35356	ENSG00000106819.7	ASPN	TRUE	reported
rs12555775	9	94250746	G	C	0.03211	0.1539	0.023093	2.657e-11	35356	ENSG00000106819.7	ASPN	TRUE	reported
rs9299395	9	94417069	G	T	0.37263	0.0498	0.008481	4.306e-09	35355	ENSG00000106819.7	ASPN	TRUE	reported
rs144422318	9	94422290	G	A	0.02325	-0.163	0.027343	2.501e-09	35356	ENSG00000106819.7	ASPN	TRUE	reported
rs139835276	9	94428810	T	C	0.04059	-0.1626	0.02083	5.902e-15	35356	ENSG00000106819.7	ASPN	TRUE	reported
rs10992048	9	94450148	C	T	0.07874	-0.143	0.015176	4.388e-21	35356	ENSG00000106819.7	ASPN	TRUE	reported
rs1201042	9	94453525	T	A	0.24459	-0.0756	0.009488	1.613e-15	35356	ENSG00000106819.7	ASPN	TRUE	reported
rs117175311	9	94468672	T	G	0.01445	-0.3357	0.034697	3.843e-22	35356	ENSG00000106819.7	ASPN	TRUE	reported
rs77618210	9	94487765	C	T	0.04355	0.1425	0.020071	1.25e-12	35356	ENSG00000106819.7	ASPN	TRUE	reported
rs4467996	9	94517715	A	C	0.38904	-0.0936	0.008398	7.522e-29	35356	ENSG00000106819.7	ASPN	TRUE	reported
rs55648437	9	94528769	C	G	0.05881	-0.247	0.017308	3.314e-46	35357	ENSG00000106819.7	ASPN	TRUE	reported
rs72744491	9	94568008	C	T	0.06343	0.1707	0.016563	6.626e-25	35357	ENSG00000106819.7	ASPN	TRUE	reported
rs117869062	9	94571715	G	A	0.03074	0.1538	0.023674	8.216e-11	35357	ENSG00000106819.7	ASPN	TRUE	reported
rs73513289	9	94574413	C	T	0.03759	0.2029	0.02148	3.524e-21	35357	ENSG00000106819.7	ASPN	TRUE	reported
rs17514885	9	94576636	A	G	0.13509	0.0705	0.012077	5.303e-09	35357	ENSG00000106819.7	ASPN	TRUE	reported
rs77908071	9	94577986	T	C	0.0347	0.1434	0.022324	1.33e-10	35357	ENSG00000106819.7	ASPN	TRUE	reported
rs7032536	9	94582838	A	G	0.05257	0.1692	0.018203	1.467e-20	35357	ENSG00000106819.7	ASPN	TRUE	reported
rs11790144	9	94631985	A	C	0.32721	0.1226	0.008736	9.563e-45	35357	ENSG00000106819.7	ASPN	TRUE	reported
rs73519115	9	94639418	A	T	0.05033	-0.2258	0.018942	9.216e-33	35358	ENSG00000106819.7	ASPN	TRUE	reported
rs184050768	9	94652029	C	G	0.02602	-0.1501	0.02656	1.592e-08	35357	ENSG00000106819.7	ASPN	TRUE	reported
rs62565677	9	94659219	C	T	0.0733	-0.1279	0.015671	3.303e-16	35358	ENSG00000106819.7	ASPN	TRUE	reported
rs7028378	9	94775452	C	T	0.09726	-0.244	0.013865	2.544e-69	35358	ENSG00000106819.7	ASPN	TRUE	reported
rs558239803	9	94845949	A	G	0.01314	0.3085	0.035076	1.428e-18	35358	ENSG00000106819.7	ASPN	TRUE	reported
rs7849189	9	94927485	G	A	0.04809	0.1232	0.019358	1.964e-10	35356	ENSG00000106819.7	ASPN	TRUE	reported
rs7044247	9	94929866	C	T	0.08897	-0.0869	0.014538	2.266e-09	35354	ENSG00000106819.7	ASPN	TRUE	reported
rs4743863	9	94944778	C	T	0.31878	-0.0778	0.008825	1.189e-18	35359	ENSG00000106819.7	ASPN	TRUE	reported
rs10992273	9	94973446	G	A	0.36831	-0.3923	0.006475	1e-200	35359	ENSG00000106819.7	ASPN	TRUE	reported
rs78859431	9	95022149	T	A	0.11587	0.2107	0.012773	3.943e-61	35359	ENSG00000106819.7	ASPN	TRUE	reported
rs72750447	9	95030242	C	G	0.04915	0.277	0.018962	2.499e-48	35359	ENSG00000106819.7	ASPN	TRUE	reported
rs111930381	9	95104643	A	G	0.01175	-0.525	0.036263	1.684e-47	35359	ENSG00000106819.7	ASPN	TRUE	reported
rs142786233	9	95105847	A	C	0.04297	0.2683	0.019942	2.922e-41	35359	ENSG00000106819.7	ASPN	TRUE	reported
rs11788231	9	95198088	C	T	0.07468	-0.3718	0.015563	3.935e-126	35359	ENSG00000106819.7	ASPN	TRUE	reported
rs564507908	9	95213929	G	A	0.04394	0.2156	0.019749	9.539e-28	35359	ENSG00000106819.7	ASPN	TRUE	reported
rs11790002	9	95413641	G	A	0.1351	0.11	0.012043	6.606e-20	35359	ENSG00000106819.7	ASPN	TRUE	reported
rs140758933	9	95446834	T	C	0.02207	-0.2169	0.028202	1.46e-14	35359	ENSG00000106819.7	ASPN	TRUE	reported
rs10992420	9	95450808	T	C	0.14561	0.1318	0.011688	1.705e-29	35359	ENSG00000106819.7	ASPN	TRUE	reported
rs12378033	9	95499928	T	C	0.05387	-0.1557	0.018451	3.207e-17	35359	ENSG00000106819.7	ASPN	TRUE	reported
rs145891069	9	95504208	TGCTGA	TGTTGA	0.01611	0.2285	0.032566	2.276e-12	35359	ENSG00000106819.7	ASPN	TRUE	reported
rs116966595	9	95526685	A	G	0.10467	0.1955	0.013254	3.079e-49	35359	ENSG00000106819.7	ASPN	TRUE	reported
rs115794165	9	95571059	G	C	0.08389	-0.2956	0.015044	5.889e-86	35357	ENSG00000106819.7	ASPN	TRUE	reported
rs1853430	9	95579527	A	G	0.30083	0.1861	0.008945	3.895e-96	35358	ENSG00000106819.7	ASPN	TRUE	reported
rs67049816	9	95634712	T	C	0.16781	-0.0832	0.010575	3.61e-15	35360	ENSG00000106819.7	ASPN	TRUE	reported
rs41273382	9	95644808	G	A	0.04266	0.1378	0.020558	2.041e-11	35361	ENSG00000106819.7	ASPN	TRUE	reported
rs116938029	9	95653600	A	C	0.03221	0.1847	0.022988	9.383e-16	35361	ENSG00000106819.7	ASPN	TRUE	reported
rs12336915	9	95685014	A	G	0.18829	0.1029	0.010489	1.015e-22	35360	ENSG00000106819.7	ASPN	TRUE	reported
rs118008991	9	95696420	A	G	0.01541	-0.2899	0.033952	1.359e-17	35360	ENSG00000106819.7	ASPN	TRUE	reported
rs6479442	9	95715717	C	A	0.48205	-0.1563	0.008113	1.039e-82	35359	ENSG00000106819.7	ASPN	TRUE	reported
rs144394491	9	95724988	T	C	0.03778	-0.3014	0.021256	1.223e-45	35360	ENSG00000106819.7	ASPN	TRUE	reported
rs28438460	9	95729242	CTTTTTTTTTTTTTGGGGGGGGGA	CTTTTTTTTTTTTTTGGGGGGGGA	0.02475	0.1553	0.026246	3.276e-09	35356	ENSG00000106819.7	ASPN	TRUE	reported
rs10992598	9	95797206	G	C	0.39256	-0.0933	0.008425	1.681e-28	35356	ENSG00000106819.7	ASPN	TRUE	reported
rs78446064	9	95802755	C	G	0.02737	0.1966	0.025132	5.168e-15	35354	ENSG00000106819.7	ASPN	TRUE	reported
rs113973511	9	95802870	A	G	0.03518	-0.2957	0.022526	2.304e-39	35354	ENSG00000106819.7	ASPN	TRUE	reported
rs7873290	9	95813640	T	C	0.3689	-0.1336	0.008483	6.972e-56	35354	ENSG00000106819.7	ASPN	TRUE	reported
rs10992628	9	95854235	T	C	0.20935	-0.1015	0.010203	2.569e-23	35357	ENSG00000106819.7	ASPN	TRUE	reported
rs13288200	9	95857333	G	A	0.2708	0.0883	0.00931	2.445e-21	35357	ENSG00000106819.7	ASPN	TRUE	reported
rs116836559	9	95865055	G	A	0.01249	-0.2638	0.034958	4.481e-14	35357	ENSG00000106819.7	ASPN	TRUE	reported
rs1970623	9	95871749	TTGTCTTTTTTTTTTTTTC	CTGTCTTTTTTTTTTTTTC	0.08883	-0.1222	0.014436	2.559e-17	35358	ENSG00000106819.7	ASPN	TRUE	reported
rs4743890	9	95901433	C	T	0.28676	0.0716	0.009109	3.839e-15	35358	ENSG00000106819.7	ASPN	TRUE	reported
rs4744184	9	95928833	C	T	0.10331	0.0762	0.013523	1.752e-08	35358	ENSG00000106819.7	ASPN	TRUE	reported
rs117601545	9	95931111	A	C	0.03893	-0.1699	0.021362	1.816e-15	35360	ENSG00000106819.7	ASPN	TRUE	reported
rs112281194	9	96066972	A	G	0.06212	0.1438	0.017084	3.851e-17	35361	ENSG00000106819.7	ASPN	TRUE	reported
rs112007299	9	96071726	C	T	0.02147	-0.1767	0.028631	6.763e-10	35361	ENSG00000106819.7	ASPN	TRUE	reported
rs200835088	9	96098108	T	C	0.48848	0.0735	0.009706	3.658e-14	35342	ENSG00000106819.7	ASPN	TRUE	reported
rs142413887	9	96103551	C	G	0.02789	-0.2063	0.025485	5.733e-16	35361	ENSG00000106819.7	ASPN	TRUE	reported
rs2086105	9	96129452	C	T	0.2039	-0.0841	0.010191	1.555e-16	35361	ENSG00000106819.7	ASPN	TRUE	reported
rs2244422	9	96212329	C	T	0.08888	-0.0993	0.014403	5.407e-12	35361	ENSG00000106819.7	ASPN	TRUE	reported
rs10446023	20	53718275	T	G	0.15574	-0.0708	0.011423	5.708e-10	35388	ENSG00000054803.3	CBLN4	TRUE	reported
rs77452196	20	53764513	A	G	0.05004	-0.1058	0.019207	3.623e-08	35388	ENSG00000054803.3	CBLN4	TRUE	reported
rs6092073	20	53788492	A	G	0.01837	0.2036	0.031434	9.351e-11	35388	ENSG00000054803.3	CBLN4	TRUE	reported
rs6127460	20	53870074	T	C	0.40141	0.1138	0.008452	2.539e-41	35379	ENSG00000054803.3	CBLN4	TRUE	reported
rs62231197	20	53882279	T	C	0.04978	0.1158	0.019052	1.215e-09	35379	ENSG00000054803.3	CBLN4	TRUE	reported
rs78604342	20	54056103	T	C	0.04871	-0.1666	0.019484	1.225e-17	35380	ENSG00000054803.3	CBLN4	TRUE	reported
rs62231381	20	54065294	T	C	0.11375	0.1042	0.01301	1.155e-15	35385	ENSG00000054803.3	CBLN4	TRUE	reported
rs3852931	20	54087963	T	C	0.4933	0.0792	0.00832	1.741e-21	35388	ENSG00000054803.3	CBLN4	TRUE	reported
rs2870638	20	54118556	ATCACA	ATCACT	0.30287	-0.075	0.009045	1.111e-16	35389	ENSG00000054803.3	CBLN4	TRUE	reported
rs6024196	20	54131517	G	A	0.37826	-0.0576	0.008577	1.873e-11	35389	ENSG00000054803.3	CBLN4	TRUE	reported
rs62231408	20	54142115	C	T	0.04602	0.1239	0.019702	3.203e-10	35386	ENSG00000054803.3	CBLN4	TRUE	reported
rs73144318	20	54151672	A	G	0.02902	-0.1591	0.02485	1.529e-10	35389	ENSG00000054803.3	CBLN4	TRUE	reported
rs577316	20	54178287	C	T	0.4562	-0.064	0.008313	1.372e-14	35389	ENSG00000054803.3	CBLN4	TRUE	reported
rs117883031	20	54194148	G	C	0.02059	0.1757	0.029292	1.994e-09	35389	ENSG00000054803.3	CBLN4	TRUE	reported
rs6024262	20	54211702	C	A	0.21623	-0.1274	0.010047	7.638e-37	35389	ENSG00000054803.3	CBLN4	TRUE	reported
rs6127548	20	54246823	G	T	0.12452	-0.1174	0.01246	4.43e-21	35390	ENSG00000054803.3	CBLN4	TRUE	reported
rs7351418	20	54296297	T	C	0.34464	0.1538	0.008695	5.192e-70	35390	ENSG00000054803.3	CBLN4	TRUE	reported
rs6014470	20	54324506	A	T	0.05172	0.1131	0.018457	8.918e-10	35383	ENSG00000054803.3	CBLN4	TRUE	reported
rs6127570	20	54332560	A	G	0.20208	-0.063	0.010402	1.392e-09	35384	ENSG00000054803.3	CBLN4	TRUE	reported
rs6024403	20	54347434	C	A	0.15256	-0.1125	0.01153	1.717e-22	35384	ENSG00000054803.3	CBLN4	TRUE	reported
rs6024417	20	54369688	G	A	0.29741	-0.1539	0.009032	4.156e-65	35388	ENSG00000054803.3	CBLN4	TRUE	reported
rs2207893	20	54378581	A	G	0.43912	-0.0938	0.008328	1.994e-29	35388	ENSG00000054803.3	CBLN4	TRUE	reported
rs111796839	20	54386529	G	A	0.03979	0.1254	0.020837	1.763e-09	35388	ENSG00000054803.3	CBLN4	TRUE	reported
rs2904477	20	54440986	C	T	0.03935	0.1216	0.020947	6.436e-09	35390	ENSG00000054803.3	CBLN4	TRUE	reported
rs117748437	20	54497014	C	T	0.02366	-0.2215	0.026749	1.225e-16	35390	ENSG00000054803.3	CBLN4	TRUE	reported
rs117420670	20	54513129	A	G	0.03496	0.141	0.022761	5.838e-10	35388	ENSG00000054803.3	CBLN4	TRUE	reported
rs17340241	20	54532702	C	A	0.02827	-0.1574	0.024846	2.374e-10	35389	ENSG00000054803.3	CBLN4	TRUE	reported
rs1036491	20	54555188	C	A	0.17052	-0.1517	0.011082	1.183e-42	35388	ENSG00000054803.3	CBLN4	TRUE	reported
rs422330	20	54578843	G	C	0.17257	0.1158	0.010921	2.885e-26	35388	ENSG00000054803.3	CBLN4	TRUE	reported
rs150918340	20	54681477	C	T	0.02018	-0.1582	0.028455	2.702e-08	35388	ENSG00000054803.3	CBLN4	TRUE	reported
rs16979381	20	54710377	C	T	0.02008	0.177	0.029874	3.126e-09	35388	ENSG00000054803.3	CBLN4	TRUE	reported
rs117924200	20	54750308	A	G	0.06054	0.1265	0.017331	2.896e-13	35388	ENSG00000054803.3	CBLN4	TRUE	reported
rs2870717	20	54753905	A	G	0.35246	-0.1284	0.00863	4.559e-50	35388	ENSG00000054803.3	CBLN4	TRUE	reported
rs73155326	20	54770276	A	G	0.05259	-0.1136	0.018632	1.081e-09	35389	ENSG00000054803.3	CBLN4	TRUE	reported
rs111726620	20	54797772	T	C	0.05596	0.1063	0.017926	3.03e-09	35383	ENSG00000054803.3	CBLN4	TRUE	reported
rs6069662	20	54802759	CGCATAAT	CACATAAT	0.42501	0.0503	0.008327	1.538e-09	35383	ENSG00000054803.3	CBLN4	TRUE	reported
rs6069696	20	54870769	A	C	0.09782	-0.0844	0.014077	2.027e-09	35385	ENSG00000054803.3	CBLN4	TRUE	reported
rs117612338	20	54910781	A	G	0.01515	-0.227	0.034545	4.995e-11	35385	ENSG00000054803.3	CBLN4	TRUE	reported
rs34852170	20	54912635	A	C	0.2172	0.0564	0.010012	1.771e-08	35385	ENSG00000054803.3	CBLN4	TRUE	reported
rs139232278	1	202200518	A	G	0.02035	-0.2145	0.033143	9.675e-11	35361	ENSG00000133063.11	CHIT1	TRUE	reported
rs2361449	1	202201808	A	G	0.04648	0.1735	0.022452	1.096e-14	35361	ENSG00000133063.11	CHIT1	TRUE	reported
rs77391939	1	202204357	A	C	0.21486	0.0887	0.011396	7.066e-15	35360	ENSG00000133063.11	CHIT1	TRUE	reported
rs112481066	1	202228710	G	A	0.0274	-0.2015	0.028404	1.303e-12	35361	ENSG00000133063.11	CHIT1	TRUE	reported
rs149820561	1	202280414	T	C	0.01714	-0.3472	0.035586	1.729e-22	35361	ENSG00000133063.11	CHIT1	TRUE	reported
rs1562962	1	202281353	C	G	0.10595	0.1086	0.015234	1.011e-12	35361	ENSG00000133063.11	CHIT1	TRUE	reported
rs116127231	1	202290366	G	A	0.02917	0.294	0.027752	3.188e-26	35361	ENSG00000133063.11	CHIT1	TRUE	reported
rs149133067	1	202370377	A	G	0.02074	-0.3188	0.032163	3.689e-23	35361	ENSG00000133063.11	CHIT1	TRUE	reported
rs188059496	1	202417727	G	C	0.01559	-0.2544	0.037836	1.771e-11	35361	ENSG00000133063.11	CHIT1	TRUE	reported
rs145917257	1	202476539	G	C	0.03058	-0.2823	0.027515	1.07e-24	35361	ENSG00000133063.11	CHIT1	TRUE	reported
rs697453	1	202488389	A	T	0.29258	0.1233	0.010267	3.195e-33	35361	ENSG00000133063.11	CHIT1	TRUE	reported
rs72748790	1	202497857	GTTTTTGTTTTTGTTTTTGTTTTTTTTTACA	TTTTTTGTTTTTGTTTTTGTTTTTTTTTACA	0.01311	0.3322	0.041372	9.775e-16	35361	ENSG00000133063.11	CHIT1	TRUE	reported
rs4950861	1	202578917	G	C	0.01991	-0.3345	0.033314	1.009e-23	35360	ENSG00000133063.11	CHIT1	TRUE	reported
rs61820903	1	202584632	A	G	0.03002	0.1617	0.027608	4.711e-09	35359	ENSG00000133063.11	CHIT1	TRUE	reported
rs74456470	1	202586844	G	A	0.22602	-0.0713	0.011214	2.041e-10	35358	ENSG00000133063.11	CHIT1	TRUE	reported
rs578816	1	202587012	T	C	0.28667	0.0981	0.010349	2.573e-21	35359	ENSG00000133063.11	CHIT1	TRUE	reported
rs66958253	1	202588727	T	C	0.02886	0.1546	0.027697	2.379e-08	35359	ENSG00000133063.11	CHIT1	TRUE	reported
rs7544569	1	202615149	G	A	0.32269	0.1225	0.01001	1.94e-34	35360	ENSG00000133063.11	CHIT1	TRUE	reported
rs12402799	1	202616151	T	C	0.1259	0.1077	0.014132	2.521e-14	35360	ENSG00000133063.11	CHIT1	TRUE	reported
rs138211032	1	202637298	T	C	0.01715	0.3256	0.037521	4.033e-18	35361	ENSG00000133063.11	CHIT1	TRUE	reported
rs114323184	1	202655679	A	G	0.05006	0.2725	0.021379	3.284e-37	35361	ENSG00000133063.11	CHIT1	TRUE	reported
rs4072661	1	202674197	T	C	0.05721	-0.1866	0.020268	3.363e-20	35361	ENSG00000133063.11	CHIT1	TRUE	reported
rs12141919	1	202731213	C	T	0.04294	-0.1918	0.022832	4.444e-17	35361	ENSG00000133063.11	CHIT1	TRUE	reported
rs139507736	1	202757201	T	C	0.04271	0.1368	0.023084	3.102e-09	35361	ENSG00000133063.11	CHIT1	TRUE	reported
rs12132992	1	202761823	G	C	0.23075	-0.1026	0.011118	2.744e-20	35361	ENSG00000133063.11	CHIT1	TRUE	reported
rs4950912	1	202767043	A	G	0.27049	-0.0758	0.010564	7.219e-13	35359	ENSG00000133063.11	CHIT1	TRUE	reported
rs17445345	1	202830389	T	C	0.18949	0.0899	0.011952	5.406e-14	35362	ENSG00000133063.11	CHIT1	TRUE	reported
rs75966573	1	202833851	C	T	0.27465	0.0693	0.010534	4.753e-11	35362	ENSG00000133063.11	CHIT1	TRUE	reported
rs75055921	1	202857474	C	T	0.01742	-0.4317	0.035906	2.687e-33	35362	ENSG00000133063.11	CHIT1	TRUE	reported
rs77092008	1	202869276	C	T	0.02002	0.2666	0.033481	1.683e-15	35362	ENSG00000133063.11	CHIT1	TRUE	reported
rs114413447	1	202917724	A	G	0.03481	-0.2676	0.025556	1.17e-25	35362	ENSG00000133063.11	CHIT1	TRUE	reported
rs189413073	1	202929742	T	C	0.04445	0.1772	0.022784	7.398e-15	35362	ENSG00000133063.11	CHIT1	TRUE	reported
rs116033148	1	202952205	T	C	0.02974	0.1921	0.027557	3.149e-12	35361	ENSG00000133063.11	CHIT1	TRUE	reported
rs12130040	1	202959138	T	C	0.10039	-0.1067	0.015403	4.292e-12	35361	ENSG00000133063.11	CHIT1	TRUE	reported
rs77314658	1	202983897	T	C	0.04853	0.2393	0.022114	2.733e-27	35362	ENSG00000133063.11	CHIT1	TRUE	reported
rs17507689	1	203005519	T	C	0.05356	0.1294	0.020651	3.704e-10	35361	ENSG00000133063.11	CHIT1	TRUE	reported
rs11587072	1	203007338	A	G	0.09031	-0.1002	0.016538	1.372e-09	35362	ENSG00000133063.11	CHIT1	TRUE	reported
rs79483487	1	203008236	A	C	0.02621	0.3053	0.029383	2.743e-25	35362	ENSG00000133063.11	CHIT1	TRUE	reported
rs4472812	1	203014196	C	T	0.49537	-0.1148	0.009364	1.485e-34	35362	ENSG00000133063.11	CHIT1	TRUE	reported
rs78350977	1	203033904	G	A	0.03434	0.1468	0.026344	2.511e-08	35362	ENSG00000133063.11	CHIT1	TRUE	reported
rs12161235	1	203035608	T	G	0.08077	-0.2297	0.016973	9.965e-42	35362	ENSG00000133063.11	CHIT1	TRUE	reported
rs10800898	1	203042163	G	A	0.48034	0.1407	0.009371	5.88e-51	35362	ENSG00000133063.11	CHIT1	TRUE	reported
rs115402627	1	203042785	A	G	0.02883	0.286	0.027903	1.184e-24	35362	ENSG00000133063.11	CHIT1	TRUE	reported
rs12092391	1	203051890	G	C	0.23989	0.25	0.010946	1.861e-115	35359	ENSG00000133063.11	CHIT1	TRUE	reported
rs61821092	1	203052054	G	T	0.12784	-0.1805	0.013975	3.672e-38	35359	ENSG00000133063.11	CHIT1	TRUE	reported
rs923950	1	203054523	T	A	0.02944	0.293	0.027375	9.84e-27	35359	ENSG00000133063.11	CHIT1	TRUE	reported
rs4950877	1	203055101	G	A	0.40811	-0.0765	0.009536	1.035e-15	35357	ENSG00000133063.11	CHIT1	TRUE	reported
rs11588424	1	203056002	T	C	0.0351	0.1427	0.025444	2.042e-08	35358	ENSG00000133063.11	CHIT1	TRUE	reported
rs72739508	1	203058176	G	A	0.02945	-0.3365	0.027331	7.799e-35	35359	ENSG00000133063.11	CHIT1	TRUE	reported
rs10920572	1	203108090	A	G	0.02482	-0.3495	0.029646	4.436e-32	35361	ENSG00000133063.11	CHIT1	TRUE	reported
rs7534251	1	203108963	A	C	0.05527	0.3747	0.020628	9.904e-74	35362	ENSG00000133063.11	CHIT1	TRUE	reported
rs58895103	1	203112522	T	C	0.05194	-0.7095	0.020546	1e-200	35363	ENSG00000133063.11	CHIT1	TRUE	reported
rs114070714	1	203116284	G	C	0.0152	-0.2548	0.038891	5.693e-11	35365	ENSG00000133063.11	CHIT1	TRUE	reported
rs17511192	1	203119491	T	C	0.45306	0.1156	0.009373	6.032e-35	35366	ENSG00000133063.11	CHIT1	TRUE	reported
rs1845466	1	203120143	T	G	0.25023	0.3872	0.010581	1e-200	35366	ENSG00000133063.11	CHIT1	TRUE	reported
rs141464605	1	203162875	A	G	0.03563	0.3101	0.025276	1.334e-34	35366	ENSG00000133063.11	CHIT1	TRUE	reported
rs872129	1	203169391	G	A	0.07419	-0.7819	0.011699	1e-200	35366	ENSG00000133063.11	CHIT1	TRUE	reported
rs35110680	1	203170892	T	C	0.25754	0.436	0.007201	1e-200	35366	ENSG00000133063.11	CHIT1	TRUE	reported
rs149751318	1	203171417	T	G	0.01618	0.2142	0.037333	9.603e-09	35366	ENSG00000133063.11	CHIT1	TRUE	reported
rs12042412	1	203173656	T	C	0.04773	-0.4316	0.021653	2.118e-88	35366	ENSG00000133063.11	CHIT1	TRUE	reported
rs111467700	1	203181552	GTGGCTCATGCC	GTGGCTCACGCC	0.12863	0.2618	0.014074	3.107e-77	35366	ENSG00000133063.11	CHIT1	TRUE	reported
rs11586183	1	203183572	T	A	0.02344	-0.8992	0.030564	2.987e-190	35366	ENSG00000133063.11	CHIT1	TRUE	reported
rs946256	1	203184652	T	A	0.01538	-0.2707	0.038282	1.535e-12	35366	ENSG00000133063.11	CHIT1	TRUE	reported
rs2486959	1	203189634	G	A	0.17123	-1.0066	0.007605	1e-200	35366	ENSG00000133063.11	CHIT1	TRUE	reported
rs10920585	1	203190663	A	C	0.02755	-0.8536	0.028048	1e-200	35366	ENSG00000133063.11	CHIT1	TRUE	reported
rs56152830	1	203191527	T	C	0.01489	-0.8878	0.037294	2.93e-125	35366	ENSG00000133063.11	CHIT1	TRUE	reported
rs115551220	1	203198845	T	C	0.04423	0.3033	0.022685	9.054e-41	35358	ENSG00000133063.11	CHIT1	TRUE	reported
rs73068228	1	203199081	G	T	0.06253	0.9737	0.012854	1e-200	35358	ENSG00000133063.11	CHIT1	TRUE	reported
rs17533071	1	203200196	C	T	0.41599	0.2566	0.009449	2.057e-162	35358	ENSG00000133063.11	CHIT1	TRUE	reported
rs74650977	1	203200560	C	T	0.02723	-0.3976	0.029083	1.504e-42	35358	ENSG00000133063.11	CHIT1	TRUE	reported
rs12564942	1	203214009	T	C	0.03836	-0.6005	0.024276	4.299e-135	35362	ENSG00000133063.11	CHIT1	TRUE	reported
rs145429053	1	203246966	A	G	0.02018	-0.6848	0.033329	8.23e-94	35364	ENSG00000133063.11	CHIT1	TRUE	reported
rs11587724	1	203270934	ATATTTTTTA	ATTTTTTTTA	0.43008	0.0766	0.009493	7.082e-16	35366	ENSG00000133063.11	CHIT1	TRUE	reported
rs6682221	1	203274536	A	C	0.11388	0.1861	0.014663	6.542e-37	35368	ENSG00000133063.11	CHIT1	TRUE	reported
rs115453905	1	203296040	A	G	0.0202	-0.297	0.032798	1.359e-19	35368	ENSG00000133063.11	CHIT1	TRUE	reported
rs12121976	1	203307427	A	G	0.03618	-0.4904	0.024649	4.448e-88	35369	ENSG00000133063.11	CHIT1	TRUE	reported
rs79536246	1	203320118	A	G	0.08074	-0.1788	0.017184	2.358e-25	35368	ENSG00000133063.11	CHIT1	TRUE	reported
rs113643132	1	203330230	A	G	0.04562	0.414	0.022404	3.071e-76	35368	ENSG00000133063.11	CHIT1	TRUE	reported
rs114868244	1	203333029	C	A	0.01294	-0.3614	0.040268	2.835e-19	35366	ENSG00000133063.11	CHIT1	TRUE	reported
rs10800916	1	203334114	C	T	0.43061	-0.1373	0.009493	2.056e-47	35366	ENSG00000133063.11	CHIT1	TRUE	reported
rs75115963	1	203339135	T	C	0.05476	0.1912	0.020603	1.691e-20	35366	ENSG00000133063.11	CHIT1	TRUE	reported
rs16851439	1	203339554	G	C	0.01719	-0.2846	0.036671	8.434e-15	35366	ENSG00000133063.11	CHIT1	TRUE	reported
rs12139058	1	203339985	A	G	0.09249	-0.1271	0.016177	3.933e-15	35366	ENSG00000133063.11	CHIT1	TRUE	reported
rs11581135	1	203341531	A	C	0.34131	0.1433	0.009873	9.931e-48	35366	ENSG00000133063.11	CHIT1	TRUE	reported
rs1105285	1	203342732	A	G	0.09808	-0.091	0.015743	7.452e-09	35366	ENSG00000133063.11	CHIT1	TRUE	reported
rs11578869	1	203344603	G	A	0.2137	0.0865	0.011435	3.884e-14	35366	ENSG00000133063.11	CHIT1	TRUE	reported
rs147932343	1	203358944	G	A	0.0232	0.1739	0.031571	3.625e-08	35367	ENSG00000133063.11	CHIT1	TRUE	reported
rs12119604	1	203366463	C	T	0.03705	-0.2568	0.024979	8.624e-25	35369	ENSG00000133063.11	CHIT1	TRUE	reported
rs7410962	1	203367393	T	C	0.40797	-0.0841	0.009557	1.372e-18	35370	ENSG00000133063.11	CHIT1	TRUE	reported
rs76606790	1	203369896	T	C	0.13268	0.1045	0.01374	2.84e-14	35370	ENSG00000133063.11	CHIT1	TRUE	reported
rs116071660	1	203380631	A	G	0.02492	0.1688	0.030868	4.54e-08	35368	ENSG00000133063.11	CHIT1	TRUE	reported
rs72741681	1	203396434	T	C	0.07141	0.1945	0.018303	2.243e-26	35368	ENSG00000133063.11	CHIT1	TRUE	reported
rs6702330	1	203396821	A	C	0.31216	0.2167	0.010031	1.661e-103	35368	ENSG00000133063.11	CHIT1	TRUE	reported
rs78905639	1	203430274	G	A	0.06513	0.2651	0.019237	3.314e-43	35368	ENSG00000133063.11	CHIT1	TRUE	reported
rs72743619	1	203444560	A	G	0.07296	-0.1607	0.018311	1.689e-18	35366	ENSG00000133063.11	CHIT1	TRUE	reported
rs36068360	1	203457366	C	G	0.0949	0.1108	0.015845	2.694e-12	35367	ENSG00000133063.11	CHIT1	TRUE	reported
rs146934199	1	203468228	T	C	0.01173	-0.2834	0.043601	8.042e-11	35366	ENSG00000133063.11	CHIT1	TRUE	reported
rs61827979	1	203478008	C	A	0.08201	-0.2601	0.016834	7.441e-54	35365	ENSG00000133063.11	CHIT1	TRUE	reported
rs78798402	1	203483066	T	C	0.0177	0.3593	0.036383	5.318e-23	35364	ENSG00000133063.11	CHIT1	TRUE	reported
rs114066783	1	203484875	A	G	0.03476	-0.3749	0.02593	2.224e-47	35364	ENSG00000133063.11	CHIT1	TRUE	reported
rs28386925	1	203496733	A	C	0.01279	0.3051	0.042869	1.103e-12	35363	ENSG00000133063.11	CHIT1	TRUE	reported
rs61828006	1	203502102	A	G	0.04195	-0.1504	0.023555	1.713e-10	35363	ENSG00000133063.11	CHIT1	TRUE	reported
rs35189074	1	203510915	A	C	0.03831	0.1683	0.023865	1.76e-12	35366	ENSG00000133063.11	CHIT1	TRUE	reported
rs28434579	1	203528030	C	G	0.19726	0.1238	0.01178	7.822e-26	35362	ENSG00000133063.11	CHIT1	TRUE	reported
rs139343579	1	203536657	T	C	0.0299	0.1606	0.02731	4.087e-09	35362	ENSG00000133063.11	CHIT1	TRUE	reported
rs74919620	1	203558187	G	A	0.01051	-0.4041	0.047478	1.721e-17	35366	ENSG00000133063.11	CHIT1	TRUE	reported
rs114730027	1	203558731	A	G	0.02211	0.3005	0.031387	1.028e-21	35365	ENSG00000133063.11	CHIT1	TRUE	reported
rs145652557	1	203569481	A	G	0.0361	-0.1811	0.02504	4.74e-13	35367	ENSG00000133063.11	CHIT1	TRUE	reported
rs61825606	1	203600799	A	G	0.06003	0.128	0.019616	6.788e-11	35367	ENSG00000133063.11	CHIT1	TRUE	reported
rs7540131	1	203617391	A	T	0.03307	-0.2201	0.025919	2.033e-17	35367	ENSG00000133063.11	CHIT1	TRUE	reported
rs55956419	1	203619048	T	C	0.1951	-0.1088	0.011843	4.052e-20	35367	ENSG00000133063.11	CHIT1	TRUE	reported
rs114468060	1	203636693	A	G	0.02276	-0.2873	0.030929	1.558e-20	35368	ENSG00000133063.11	CHIT1	TRUE	reported
rs12031889	1	203640627	TTTCTTCTTTG	CTTCTTCTTTG	0.29974	0.0574	0.010252	2.155e-08	35366	ENSG00000133063.11	CHIT1	TRUE	reported
rs72743697	1	203641253	A	G	0.26212	0.0974	0.010627	4.955e-20	35365	ENSG00000133063.11	CHIT1	TRUE	reported
rs72745703	1	203647429	T	C	0.02677	0.1588	0.028765	3.38e-08	35367	ENSG00000133063.11	CHIT1	TRUE	reported
rs13374192	1	203647681	A	G	0.36971	-0.0837	0.009712	6.826e-18	35366	ENSG00000133063.11	CHIT1	TRUE	reported
rs73062392	1	203647731	T	C	0.07454	0.1218	0.017907	1.033e-11	35367	ENSG00000133063.11	CHIT1	TRUE	reported
rs7529482	1	203659355	A	G	0.29359	0.0868	0.010307	3.721e-17	35370	ENSG00000133063.11	CHIT1	TRUE	reported
rs147449969	1	203720905	T	C	0.08453	-0.1918	0.016904	7.728e-30	35370	ENSG00000133063.11	CHIT1	TRUE	reported
rs61825658	1	203724163	T	C	0.06199	-0.1333	0.019562	9.486e-12	35370	ENSG00000133063.11	CHIT1	TRUE	reported
rs35872394	1	203730915	G	T	0.15668	0.1044	0.012822	3.886e-16	35370	ENSG00000133063.11	CHIT1	TRUE	reported
rs11240379	1	203731852	A	T	0.19944	0.0999	0.011721	1.55e-17	35370	ENSG00000133063.11	CHIT1	TRUE	reported
rs149572629	1	203745380	T	C	0.03515	-0.2072	0.025412	3.527e-16	35372	ENSG00000133063.11	CHIT1	TRUE	reported
rs12123537	1	203791174	TGT	CGT	0.02682	0.1796	0.029327	9.124e-10	35372	ENSG00000133063.11	CHIT1	TRUE	reported
rs113031417	1	204004725	G	A	0.21158	-0.1065	0.011466	1.567e-20	35371	ENSG00000133063.11	CHIT1	TRUE	reported
rs111676488	1	204005731	A	G	0.07216	0.1484	0.018333	5.742e-16	35371	ENSG00000133063.11	CHIT1	TRUE	reported
rs2886543	1	204029211	T	C	0.44649	-0.054	0.009453	1.114e-08	35371	ENSG00000133063.11	CHIT1	TRUE	reported
rs7534608	1	204064682	G	A	0.21209	-0.1197	0.011385	7.461e-26	35369	ENSG00000133063.11	CHIT1	TRUE	reported
rs12075866	1	204066303	C	T	0.241	-0.0955	0.01094	2.552e-18	35369	ENSG00000133063.11	CHIT1	TRUE	reported
rs61825742	1	204068875	A	G	0.02691	0.1793	0.029632	1.441e-09	35369	ENSG00000133063.11	CHIT1	TRUE	reported
rs1554676	1	204079578	A	G	0.40095	-0.0604	0.00959	3.011e-10	35369	ENSG00000133063.11	CHIT1	TRUE	reported
rs16852942	1	204097471	A	C	0.05962	0.1445	0.019616	1.751e-13	35369	ENSG00000133063.11	CHIT1	TRUE	reported
rs547845202	1	204099118	GGAGGGG	GGGGGGG	0.0171	-0.5391	0.036164	2.969e-50	35353	ENSG00000133063.11	CHIT1	TRUE	reported
rs45528645	1	204116452	A	G	0.12497	0.0829	0.014327	7.2e-09	35370	ENSG00000133063.11	CHIT1	TRUE	reported
rs4951310	1	204117810	G	A	0.06685	0.1352	0.018667	4.396e-13	35370	ENSG00000133063.11	CHIT1	TRUE	reported
rs74567042	1	204126880	A	C	0.0386	-0.1516	0.024522	6.326e-10	35368	ENSG00000133063.11	CHIT1	TRUE	reported
rs7109266	11	73697538	A	G	0.14246	-0.0669	0.011584	7.689e-09	35369	ENSG00000054938.11	CHRDL2	TRUE	reported
rs4944891	11	74161768	A	G	0.0985	-0.1095	0.013825	2.366e-15	35370	ENSG00000054938.11	CHRDL2	TRUE	reported
rs12578036	11	74163001	A	G	0.35139	0.0517	0.008603	1.862e-09	35370	ENSG00000054938.11	CHRDL2	TRUE	reported
rs192346792	11	74172698	A	C	0.02798	-0.1353	0.024633	3.961e-08	35371	ENSG00000054938.11	CHRDL2	TRUE	reported
rs663499	11	74251692	CCCAGAGAGACAG	TCCAGAGAGACAG	0.07471	-0.1553	0.015552	1.759e-23	35371	ENSG00000054938.11	CHRDL2	TRUE	reported
rs76382213	11	74260860	G	A	0.0178	0.1706	0.03128	4.925e-08	35371	ENSG00000054938.11	CHRDL2	TRUE	reported
rs1315813	11	74262408	A	G	0.46812	0.0493	0.00822	2.002e-09	35371	ENSG00000054938.11	CHRDL2	TRUE	reported
rs4944903	11	74280336	T	C	0.05211	-0.253	0.018227	8.293e-44	35368	ENSG00000054938.11	CHRDL2	TRUE	reported
rs76578609	11	74295411	GTTTTTTTTTTTTTTTTTTA	GTTGTTTTTTTTTTTTTTTA	0.05973	-0.2093	0.017318	1.256e-33	35369	ENSG00000054938.11	CHRDL2	TRUE	reported
rs116972555	11	74328353	A	G	0.03052	-0.1508	0.02367	1.879e-10	35370	ENSG00000054938.11	CHRDL2	TRUE	reported
rs80315195	11	74366960	A	G	0.02638	0.2104	0.024999	3.883e-17	35370	ENSG00000054938.11	CHRDL2	TRUE	reported
rs11822234	11	74385146	T	C	0.44442	0.1528	0.008182	8.046e-78	35371	ENSG00000054938.11	CHRDL2	TRUE	reported
rs149659309	11	74386039	A	G	0.02273	-0.3586	0.027233	1.344e-39	35371	ENSG00000054938.11	CHRDL2	TRUE	reported
rs12792514	11	74391632	A	C	0.08641	-0.0838	0.014613	9.775e-09	35370	ENSG00000054938.11	CHRDL2	TRUE	reported
rs117970241	11	74393134	T	C	0.07438	0.11	0.015591	1.723e-12	35370	ENSG00000054938.11	CHRDL2	TRUE	reported
rs2000925	11	74398476	A	T	0.13816	-0.1023	0.011828	5.192e-18	35367	ENSG00000054938.11	CHRDL2	TRUE	reported
rs10899037	11	74404727	T	C	0.16391	-0.1488	0.01115	1.256e-40	35363	ENSG00000054938.11	CHRDL2	TRUE	reported
rs4944937	11	74405348	G	A	0.32162	-0.0852	0.008754	2.196e-22	35362	ENSG00000054938.11	CHRDL2	TRUE	reported
rs4944938	11	74411152	C	T	0.14525	-0.0895	0.011557	9.611e-15	35363	ENSG00000054938.11	CHRDL2	TRUE	reported
rs1791490	11	74411667	TTTATTATTATTATTATTATTTTTT	TTTATTATTATTATTATTATTATTT	0.07742	0.0904	0.015392	4.272e-09	35363	ENSG00000054938.11	CHRDL2	TRUE	reported
rs6592592	11	74413007	A	G	0.29686	-0.0896	0.008938	1.19e-23	35362	ENSG00000054938.11	CHRDL2	TRUE	reported
rs1433769	11	74423513	A	G	0.36221	-0.1039	0.008506	2.57e-34	35367	ENSG00000054938.11	CHRDL2	TRUE	reported
rs61389091	11	74427921	T	C	0.05062	-0.6219	0.018278	1e-200	35367	ENSG00000054938.11	CHRDL2	TRUE	reported
rs55837439	11	74433193	A	G	0.42478	-0.0934	0.008228	7.248e-30	35368	ENSG00000054938.11	CHRDL2	TRUE	reported
rs140198958	11	74495576	A	G	0.02427	0.1754	0.025943	1.371e-11	35369	ENSG00000054938.11	CHRDL2	TRUE	reported
rs997465	11	74699193	T	C	0.4284	0.0749	0.00828	1.49e-19	35366	ENSG00000054938.11	CHRDL2	TRUE	reported
rs12361540	11	74861545	A	G	0.08055	0.0895	0.015149	3.463e-09	35370	ENSG00000054938.11	CHRDL2	TRUE	reported
rs79056064	11	74891051	T	A	0.08417	-0.0901	0.014689	8.582e-10	35368	ENSG00000054938.11	CHRDL2	TRUE	reported
rs36123903	11	74982882	A	G	0.17775	-0.0839	0.010715	4.866e-15	35368	ENSG00000054938.11	CHRDL2	TRUE	reported
rs142776460	11	75018558	G	C	0.01918	-0.2729	0.030019	9.826e-20	35367	ENSG00000054938.11	CHRDL2	TRUE	reported
rs143804787	20	23961913	T	G	0.0409	-0.1572	0.022135	1.231e-12	35361	ENSG00000077984.4	CST7	TRUE	reported
rs6114399	20	23967800	T	C	0.08504	-0.089	0.01557	1.091e-08	35361	ENSG00000077984.4	CST7	TRUE	reported
rs13044301	20	23970241	G	A	0.14239	0.1309	0.012227	9.53e-27	35361	ENSG00000077984.4	CST7	TRUE	reported
rs3887942	20	23977072	G	A	0.17132	0.0678	0.011447	3.162e-09	35360	ENSG00000077984.4	CST7	TRUE	reported
rs62195284	20	23992275	T	C	0.02002	-0.2199	0.03068	7.634e-13	35362	ENSG00000077984.4	CST7	TRUE	reported
rs6106765	20	23995560	G	A	0.10496	-0.1375	0.013945	6.193e-23	35364	ENSG00000077984.4	CST7	TRUE	reported
rs117572173	20	24003851	A	G	0.01587	-0.2214	0.034087	8.293e-11	35363	ENSG00000077984.4	CST7	TRUE	reported
rs16986164	20	24021265	T	C	0.14691	-0.0861	0.012142	1.331e-12	35363	ENSG00000077984.4	CST7	TRUE	reported
rs6114431	20	24026569	G	C	0.02456	-0.2047	0.027638	1.298e-13	35361	ENSG00000077984.4	CST7	TRUE	reported
rs186371081	20	24038746	CCGAGATGGGGGGG	CCGAGACGGGGGGG	0.02352	-0.2348	0.028552	1.973e-16	35363	ENSG00000077984.4	CST7	TRUE	reported
rs76546187	20	24054597	C	T	0.03949	0.1465	0.02189	2.193e-11	35362	ENSG00000077984.4	CST7	TRUE	reported
rs73092979	20	24073574	G	C	0.02423	-0.1596	0.027273	4.859e-09	35364	ENSG00000077984.4	CST7	TRUE	reported
rs6076184	20	24077185	T	C	0.05231	-0.152	0.018998	1.235e-15	35364	ENSG00000077984.4	CST7	TRUE	reported
rs6114485	20	24099425	T	C	0.02604	-0.2547	0.026906	2.901e-21	35365	ENSG00000077984.4	CST7	TRUE	reported
rs6138224	20	24134917	A	G	0.06786	-0.2936	0.016935	2.467e-67	35366	ENSG00000077984.4	CST7	TRUE	reported
rs17823566	20	24139940	T	C	0.03824	-0.1355	0.02277	2.668e-09	35366	ENSG00000077984.4	CST7	TRUE	reported
rs111368791	20	24140301	A	G	0.02271	0.2269	0.028854	3.727e-15	35366	ENSG00000077984.4	CST7	TRUE	reported
rs2208014	20	24146378	C	T	0.01781	-0.258	0.031492	2.559e-16	35366	ENSG00000077984.4	CST7	TRUE	reported
rs6036674	20	24164046	AA	AG	0.0765	-0.2501	0.016076	1.429e-54	35366	ENSG00000077984.4	CST7	TRUE	reported
rs7508956	20	24187458	T	C	0.09913	-0.1599	0.014381	1.016e-28	35366	ENSG00000077984.4	CST7	TRUE	reported
rs76506876	20	24194378	T	C	0.0315	0.1934	0.024707	4.967e-15	35366	ENSG00000077984.4	CST7	TRUE	reported
rs79967377	20	24260232	T	C	0.04117	-0.1289	0.021712	2.904e-09	35366	ENSG00000077984.4	CST7	TRUE	reported
rs74173635	20	24264734	C	G	0.03133	0.1382	0.024453	1.589e-08	35366	ENSG00000077984.4	CST7	TRUE	reported
rs6114610	20	24275580	GGCCTAATGTCACT	GGCCTAATGACACT	0.03292	0.1858	0.023901	7.627e-15	35365	ENSG00000077984.4	CST7	TRUE	reported
rs6049607	20	24316982	T	A	0.44442	-0.068	0.008647	3.731e-15	35366	ENSG00000077984.4	CST7	TRUE	reported
rs76576132	20	24323250	T	C	0.08909	0.2251	0.015181	9.651e-50	35366	ENSG00000077984.4	CST7	TRUE	reported
rs6036745	20	24333849	G	A	0.45273	-0.0481	0.008594	2.183e-08	35365	ENSG00000077984.4	CST7	TRUE	reported
rs141812249	20	24372998	A	G	0.03333	-0.2188	0.023824	4.155e-20	35364	ENSG00000077984.4	CST7	TRUE	reported
rs117296985	20	24376128	T	C	0.06553	0.1437	0.01721	6.835e-17	35364	ENSG00000077984.4	CST7	TRUE	reported
rs6138292	20	24401991	A	T	0.48537	0.0917	0.008583	1.216e-26	35364	ENSG00000077984.4	CST7	TRUE	reported
rs16986608	20	24413851	A	G	0.03417	0.1369	0.023921	1.047e-08	35364	ENSG00000077984.4	CST7	TRUE	reported
rs11696734	20	24417160	G	A	0.12802	-0.245	0.012607	4.032e-84	35364	ENSG00000077984.4	CST7	TRUE	reported
rs6036789	20	24418501	GAAT	GAAA	0.27939	-0.1117	0.009556	1.455e-31	35364	ENSG00000077984.4	CST7	TRUE	reported
rs73099567	20	24428580	A	G	0.04259	-0.1988	0.021381	1.43e-20	35363	ENSG00000077984.4	CST7	TRUE	reported
rs145156122	20	24436306	T	C	0.02269	-0.1661	0.028804	8.089e-09	35363	ENSG00000077984.4	CST7	TRUE	reported
rs6076229	20	24437198	AGGCCGCAGGGA	AGGCCACAGGGA	0.34428	0.0538	0.009022	2.478e-09	35363	ENSG00000077984.4	CST7	TRUE	reported
rs78300549	20	24456104	A	G	0.02271	-0.1773	0.028523	5.1e-10	35363	ENSG00000077984.4	CST7	TRUE	reported
rs16986675	20	24475213	T	C	0.1379	-0.1322	0.012476	3.094e-26	35363	ENSG00000077984.4	CST7	TRUE	reported
rs7262203	20	24478145	C	T	0.1732	-0.0746	0.011287	3.853e-11	35363	ENSG00000077984.4	CST7	TRUE	reported
rs1467660	20	24485525	C	A	0.38156	-0.0586	0.008861	3.766e-11	35363	ENSG00000077984.4	CST7	TRUE	reported
rs138983456	20	24504418	T	C	0.01897	0.1974	0.031669	4.571e-10	35363	ENSG00000077984.4	CST7	TRUE	reported
rs12480500	20	24507206	T	G	0.40932	-0.0862	0.00877	8.422e-23	35362	ENSG00000077984.4	CST7	TRUE	reported
rs6083553	20	24523893	A	G	0.01021	0.3801	0.044147	7.311e-18	35363	ENSG00000077984.4	CST7	TRUE	reported
rs117040196	20	24527458	G	A	0.02757	0.2412	0.026188	3.248e-20	35363	ENSG00000077984.4	CST7	TRUE	reported
rs148902838	20	24537009	A	G	0.02447	-0.3666	0.028038	4.57e-39	35363	ENSG00000077984.4	CST7	TRUE	reported
rs55682113	20	24603905	C	A	0.06749	0.2235	0.017134	6.878e-39	35366	ENSG00000077984.4	CST7	TRUE	reported
rs117326312	20	24626081	C	T	0.05251	-0.3507	0.019297	8.352e-74	35366	ENSG00000077984.4	CST7	TRUE	reported
rs35616483	20	24636027	A	G	0.03912	0.1604	0.022379	7.638e-13	35366	ENSG00000077984.4	CST7	TRUE	reported
rs112222172	20	24665361	A	C	0.07162	0.2458	0.016576	9.52e-50	35366	ENSG00000077984.4	CST7	TRUE	reported
rs73106747	20	24672404	T	G	0.07722	0.1495	0.016074	1.398e-20	35366	ENSG00000077984.4	CST7	TRUE	reported
rs34025307	20	24683892	T	C	0.21428	-0.1839	0.010477	5.666e-69	35366	ENSG00000077984.4	CST7	TRUE	reported
rs926709	20	24711227	G	T	0.07301	-0.2215	0.016484	3.655e-41	35366	ENSG00000077984.4	CST7	TRUE	reported
rs8125200	20	24716895	T	C	0.24058	-0.1259	0.010009	2.763e-36	35366	ENSG00000077984.4	CST7	TRUE	reported
rs2424639	20	24717724	C	T	0.24314	-0.2146	0.009926	1.166e-103	35366	ENSG00000077984.4	CST7	TRUE	reported
rs113873760	20	24732204	A	G	0.0728	0.2854	0.01649	4.115e-67	35366	ENSG00000077984.4	CST7	TRUE	reported
rs62216907	20	24747023	T	G	0.03348	-0.5548	0.023945	9.194e-119	35366	ENSG00000077984.4	CST7	TRUE	reported
rs6083610	20	24748932	G	A	0.10974	0.2329	0.013785	4.856e-64	35366	ENSG00000077984.4	CST7	TRUE	reported
rs116957543	20	24758776	G	A	0.02326	-0.4421	0.027965	2.706e-56	35366	ENSG00000077984.4	CST7	TRUE	reported
rs75570998	20	24801524	C	G	0.01035	-0.5978	0.042344	2.95e-45	35366	ENSG00000077984.4	CST7	TRUE	reported
rs914308	20	24817597	C	T	0.33914	0.3997	0.006381	1e-200	35366	ENSG00000077984.4	CST7	TRUE	reported
rs2183695	20	24828229	C	T	0.15258	0.5813	0.00831	1e-200	35366	ENSG00000077984.4	CST7	TRUE	reported
rs73108147	20	24856583	G	A	0.01391	0.2583	0.036451	1.379e-12	35366	ENSG00000077984.4	CST7	TRUE	reported
rs148858357	20	24893666	A	G	0.01062	0.2713	0.040822	3.013e-11	35366	ENSG00000077984.4	CST7	TRUE	reported
rs150749053	20	24907851	C	G	0.0137	1.4244	0.026123	1e-200	35366	ENSG00000077984.4	CST7	TRUE	reported
rs8121643	20	24920714	T	C	0.11865	-0.4788	0.013171	1e-200	35366	ENSG00000077984.4	CST7	TRUE	reported
rs145581581	20	24925911	C	T	0.03387	-0.6519	0.023007	1.3e-176	35366	ENSG00000077984.4	CST7	TRUE	reported
rs73112274	20	24929696	A	G	0.07219	-0.3952	0.016472	3.333e-127	35366	ENSG00000077984.4	CST7	TRUE	reported
rs79047971	20	24942957	T	C	0.02057	0.2961	0.030226	1.168e-22	35366	ENSG00000077984.4	CST7	TRUE	reported
rs112099500	20	24958669	C	T	0.04393	0.1406	0.020768	1.288e-11	35366	ENSG00000077984.4	CST7	TRUE	reported
rs148373529	20	24982422	C	T	0.0665	0.2732	0.017018	5.399e-58	35366	ENSG00000077984.4	CST7	TRUE	reported
rs4813543	20	25004071	T	G	0.04505	-0.242	0.021237	4.424e-30	35366	ENSG00000077984.4	CST7	TRUE	reported
rs8118803	20	25026164	T	C	0.17034	0.2021	0.01131	2.063e-71	35364	ENSG00000077984.4	CST7	TRUE	reported
rs910527	20	25027078	T	C	0.31137	-0.2152	0.009207	8.008e-121	35365	ENSG00000077984.4	CST7	TRUE	reported
rs6115019	20	25043396	A	G	0.0397	-0.1729	0.021824	2.331e-15	35365	ENSG00000077984.4	CST7	TRUE	reported
rs150916289	20	25081373	T	C	0.01472	0.2438	0.03662	2.783e-11	35365	ENSG00000077984.4	CST7	TRUE	reported
rs12625281	20	25085080	A	G	0.19257	-0.3228	0.010761	1.046e-197	35365	ENSG00000077984.4	CST7	TRUE	reported
rs28445567	20	25099304	TCACGTGCACACACAGACTCTCATGCACACACACTCTCACATGCACACACACTCTCATGTGCACACACAGACTCTCACA	TCACGTGCACACACAGACTCTCATGCACACACACTCTCACATGCACACAGACTCTCATGTGCACACACAGACTCTCACA	0.07056	0.1391	0.0176	2.712e-15	35363	ENSG00000077984.4	CST7	TRUE	reported
rs117606603	20	25146076	C	T	0.10054	-0.1114	0.014352	8.361e-15	35365	ENSG00000077984.4	CST7	TRUE	reported
rs73097734	20	25177644	A	G	0.09445	0.1289	0.014667	1.52e-18	35365	ENSG00000077984.4	CST7	TRUE	reported
rs34400168	20	25187073	G	A	0.05694	0.1883	0.018329	9.287e-25	35365	ENSG00000077984.4	CST7	TRUE	reported
rs4358194	20	25282753	T	C	0.01835	-0.3397	0.031636	6.765e-27	35365	ENSG00000077984.4	CST7	TRUE	reported
rs117045141	20	25354423	A	G	0.02944	-0.4376	0.025164	9.79e-68	35365	ENSG00000077984.4	CST7	TRUE	reported
rs186815921	20	25407238	T	C	0.02149	0.2329	0.02956	3.306e-15	35365	ENSG00000077984.4	CST7	TRUE	reported
rs6083876	20	25504554	C	T	0.03433	0.2059	0.023674	3.397e-18	35365	ENSG00000077984.4	CST7	TRUE	reported
rs6115204	20	25508005	A	G	0.42226	-0.1564	0.008709	4.107e-72	35365	ENSG00000077984.4	CST7	TRUE	reported
rs1891769	20	25759780	G	A	0.07118	-0.1064	0.016981	3.708e-10	35365	ENSG00000077984.4	CST7	TRUE	reported
rs117883550	20	25839788	G	T	0.01176	-0.3466	0.038702	3.376e-19	35365	ENSG00000077984.4	CST7	TRUE	reported
rs148611850	20	25847695	A	G	0.02402	-0.4569	0.027454	3.425e-62	35365	ENSG00000077984.4	CST7	TRUE	reported
rs530868162	20	25874647	G	T	0.02823	0.1618	0.025436	2.002e-10	35365	ENSG00000077984.4	CST7	TRUE	reported
rs8122530	20	25894474	G	A	0.0131	-0.2838	0.03818	1.06e-13	35365	ENSG00000077984.4	CST7	TRUE	reported
rs565794394	16	74325613	A	T	0.0178	-0.2123	0.030318	2.516e-12	35375	ENSG00000168925.6	CTRB1	TRUE	reported
rs1195630	16	74340431	A	C	0.25031	0.0642	0.009525	1.585e-11	35373	ENSG00000168925.6	CTRB1	TRUE	reported
rs113643053	16	74359360	A	G	0.02293	0.1578	0.027733	1.27e-08	35375	ENSG00000168925.6	CTRB1	TRUE	reported
rs189487307	16	74399815	G	C	0.01263	-0.2407	0.037274	1.064e-10	35375	ENSG00000168925.6	CTRB1	TRUE	reported
rs536894167	16	74427366	A	C	0.11313	0.0839	0.013292	2.752e-10	35375	ENSG00000168925.6	CTRB1	TRUE	reported
rs113406118	16	74753468	A	G	0.07165	0.1093	0.015768	4.154e-12	35366	ENSG00000168925.6	CTRB1	TRUE	reported
rs886548	16	74755511	G	T	0.4523	-0.0626	0.008244	3.114e-14	35366	ENSG00000168925.6	CTRB1	TRUE	reported
rs13338469	16	74759429	T	C	0.095	0.0831	0.014035	3.202e-09	35366	ENSG00000168925.6	CTRB1	TRUE	reported
rs138282744	16	74778292	G	A	0.01541	-0.1846	0.032217	1.005e-08	35367	ENSG00000168925.6	CTRB1	TRUE	reported
rs140613625	16	74809164	A	G	0.0205	-0.1668	0.0289	7.853e-09	35366	ENSG00000168925.6	CTRB1	TRUE	reported
rs144338529	16	74840378	C	G	0.0186	-0.2306	0.030639	5.219e-14	35366	ENSG00000168925.6	CTRB1	TRUE	reported
rs62052862	16	74844667	T	C	0.47639	-0.0661	0.008285	1.48e-15	35366	ENSG00000168925.6	CTRB1	TRUE	reported
rs9932355	16	74848825	T	A	0.03039	0.1326	0.024011	3.341e-08	35366	ENSG00000168925.6	CTRB1	TRUE	reported
rs2098744	16	74865153	GCCGGGCTAATTAATGTTTTTTTTG	ACCGGGCTAATTAATGTTTTTTTTG	0.34882	0.0588	0.008654	1.088e-11	35366	ENSG00000168925.6	CTRB1	TRUE	reported
rs79176359	16	74890563	G	A	0.24336	0.0558	0.009532	4.806e-09	35365	ENSG00000168925.6	CTRB1	TRUE	reported
rs7342703	16	74935232	C	T	0.31858	-0.0658	0.008787	6.975e-14	35363	ENSG00000168925.6	CTRB1	TRUE	reported
rs11864457	16	74965974	T	C	0.01466	0.1966	0.033412	4.002e-09	35363	ENSG00000168925.6	CTRB1	TRUE	reported
rs138850317	16	74968817	G	A	0.05871	-0.1094	0.017447	3.601e-10	35363	ENSG00000168925.6	CTRB1	TRUE	reported
rs8045453	16	74979697	GACCACATTCACATAACTTTTTTTTTT	GGCCACATTCACATAACTTTTTTTTTT	0.30513	0.0573	0.009105	3.109e-10	35359	ENSG00000168925.6	CTRB1	TRUE	reported
rs1943064	16	74990004	T	C	0.39192	0.0503	0.008428	2.402e-09	35362	ENSG00000168925.6	CTRB1	TRUE	reported
rs117463530	16	74991808	A	G	0.01892	0.2828	0.029305	4.898e-22	35363	ENSG00000168925.6	CTRB1	TRUE	reported
rs75649910	16	74994581	A	G	0.03166	-0.1874	0.023399	1.156e-15	35363	ENSG00000168925.6	CTRB1	TRUE	reported
rs113400434	16	75017513	A	G	0.03811	-0.2553	0.021037	6.829e-34	35364	ENSG00000168925.6	CTRB1	TRUE	reported
rs113063254	16	75024785	C	G	0.01337	-0.2829	0.036319	6.741e-15	35364	ENSG00000168925.6	CTRB1	TRUE	reported
rs77214773	16	75060442	C	T	0.01766	0.1721	0.031134	3.245e-08	35365	ENSG00000168925.6	CTRB1	TRUE	reported
rs80213544	16	75116252	A	G	0.07486	0.1063	0.015907	2.346e-11	35365	ENSG00000168925.6	CTRB1	TRUE	reported
rs9926592	16	75154893	T	A	0.19146	0.0737	0.0104	1.373e-12	35365	ENSG00000168925.6	CTRB1	TRUE	reported
rs11648221	16	75182089	C	A	0.37383	0.0637	0.00852	7.611e-14	35364	ENSG00000168925.6	CTRB1	TRUE	reported
rs148629666	16	75195124	A	G	0.05871	0.2398	0.017484	8.213e-43	35364	ENSG00000168925.6	CTRB1	TRUE	reported
rs55881293	16	75199864	T	C	0.01706	-0.3604	0.032149	3.629e-29	35364	ENSG00000168925.6	CTRB1	TRUE	reported
rs78376318	16	75210863	G	A	0.01144	-0.2741	0.039482	3.853e-12	35363	ENSG00000168925.6	CTRB1	TRUE	reported
rs75840288	16	75211089	C	A	0.03427	-0.1593	0.022736	2.443e-12	35363	ENSG00000168925.6	CTRB1	TRUE	reported
rs79347134	16	75212546	T	C	0.03084	0.1504	0.024183	4.997e-10	35363	ENSG00000168925.6	CTRB1	TRUE	reported
rs187758116	16	75221777	A	G	0.01747	0.1698	0.03104	4.489e-08	35363	ENSG00000168925.6	CTRB1	TRUE	reported
rs143500419	16	75226604	G	C	0.05515	0.1422	0.018061	3.457e-15	35363	ENSG00000168925.6	CTRB1	TRUE	reported
rs889510	16	75230998	T	G	0.0238	0.2725	0.026959	5.104e-24	35363	ENSG00000168925.6	CTRB1	TRUE	reported
rs72802340	16	75232528	T	G	0.04489	-0.3808	0.019969	4.523e-81	35363	ENSG00000168925.6	CTRB1	TRUE	reported
rs11640101	16	75232654	ATAAGAGT	GTAAGAGT	0.03066	0.614	0.023528	3.99e-150	35363	ENSG00000168925.6	CTRB1	TRUE	reported
rs6564230	16	75236634	G	T	0.31231	0.1972	0.008732	6.431e-113	35363	ENSG00000168925.6	CTRB1	TRUE	reported
rs146284437	16	75249603	T	G	0.02184	-0.2929	0.028137	2.235e-25	35363	ENSG00000168925.6	CTRB1	TRUE	reported
rs112651495	16	75253950	C	T	0.04401	-0.3461	0.020311	4.132e-65	35362	ENSG00000168925.6	CTRB1	TRUE	reported
rs8051363	16	75255217	G	A	0.26103	0.4059	0.007246	1e-200	35362	ENSG00000168925.6	CTRB1	TRUE	reported
rs17673911	16	75260164	G	C	0.02252	0.8357	0.026728	1e-200	35362	ENSG00000168925.6	CTRB1	TRUE	reported
rs56028961	16	75304316	T	C	0.23936	-0.11	0.009691	7.349e-30	35362	ENSG00000168925.6	CTRB1	TRUE	reported
rs9319483	16	75345791	C	T	0.29348	0.1506	0.008934	9.195e-64	35362	ENSG00000168925.6	CTRB1	TRUE	reported
rs143482553	16	75353222	A	G	0.03207	0.1301	0.023382	2.636e-08	35362	ENSG00000168925.6	CTRB1	TRUE	reported
rs117413308	16	75372568	CCCCCT	CCCCCC	0.09271	0.0967	0.01426	1.19e-11	35362	ENSG00000168925.6	CTRB1	TRUE	reported
rs117942130	16	75420035	TT	TA	0.03669	-0.296	0.022313	3.658e-40	35362	ENSG00000168925.6	CTRB1	TRUE	reported
rs8048816	16	75422201	A	C	0.17633	0.1991	0.010715	4.567e-77	35362	ENSG00000168925.6	CTRB1	TRUE	reported
rs149371336	16	75466362	C	T	0.0243	0.241	0.026497	9.422e-20	35362	ENSG00000168925.6	CTRB1	TRUE	reported
rs74934799	16	75468490	G	T	0.04326	0.156	0.0203	1.534e-14	35362	ENSG00000168925.6	CTRB1	TRUE	reported
rs247454	16	75519390	C	G	0.36998	0.0742	0.008518	3.003e-18	35361	ENSG00000168925.6	CTRB1	TRUE	reported
rs79497739	16	75548704	G	T	0.04599	0.1197	0.019602	1.018e-09	35363	ENSG00000168925.6	CTRB1	TRUE	reported
rs6564267	16	75603925	G	T	0.38405	0.0815	0.00844	4.612e-22	35363	ENSG00000168925.6	CTRB1	TRUE	reported
rs187106611	16	75676669	C	G	0.09801	-0.1694	0.013755	7.484e-35	35363	ENSG00000168925.6	CTRB1	TRUE	reported
rs7199720	16	75706101	C	T	0.49532	-0.0529	0.008222	1.242e-10	35362	ENSG00000168925.6	CTRB1	TRUE	reported
rs62058720	16	75753363	A	C	0.04419	-0.1481	0.020196	2.25e-13	35362	ENSG00000168925.6	CTRB1	TRUE	reported
rs57144634	16	75778953	G	A	0.01768	-0.1928	0.031212	6.53e-10	35363	ENSG00000168925.6	CTRB1	TRUE	reported
rs72789484	16	75820432	A	G	0.07299	-0.1427	0.015918	3.118e-19	35362	ENSG00000168925.6	CTRB1	TRUE	reported
rs9925649	16	75961949	C	T	0.04434	0.1298	0.019874	6.532e-11	35362	ENSG00000168925.6	CTRB1	TRUE	reported
rs141343821	16	76084537	G	A	0.02389	0.1646	0.026466	4.994e-10	35360	ENSG00000168925.6	CTRB1	TRUE	reported
rs12933555	16	76134189	A	T	0.09514	-0.0981	0.014148	4.095e-12	35360	ENSG00000168925.6	CTRB1	TRUE	reported
rs140412411	16	76152330	T	C	0.03324	-0.1662	0.022527	1.611e-13	35360	ENSG00000168925.6	CTRB1	TRUE	reported
rs2241883	2	88424066	C	T	0.32536	-0.1095	0.008602	4.039e-37	35342	ENSG00000163586.5	FABP1	TRUE	reported
rs112217857	1	160644224	A	T	0.0135	-0.266	0.036208	2.036e-13	35345	ENSG00000162747.5	FCGR3B	TRUE	reported
rs1980606	1	160654786	A	G	0.18289	0.0855	0.010911	4.643e-15	35356	ENSG00000162747.5	FCGR3B	TRUE	reported
rs144253764	1	160715662	G	T	0.02019	0.2097	0.030677	8.158e-12	35361	ENSG00000162747.5	FCGR3B	TRUE	reported
rs11265474	1	160728635	TGGGGGTTTTTTTTTTTTGT	TGGGGGTTTTTTTTGTTTGT	0.2861	-0.0702	0.009307	4.61e-14	35363	ENSG00000162747.5	FCGR3B	TRUE	reported
rs76883141	1	160740094	C	T	0.04343	0.2052	0.020746	4.552e-23	35363	ENSG00000162747.5	FCGR3B	TRUE	reported
rs111862610	1	160881653	G	A	0.01286	0.3951	0.036931	1.037e-26	35365	ENSG00000162747.5	FCGR3B	TRUE	reported
rs146402075	1	160985845	C	T	0.0342	-0.1427	0.023034	5.823e-10	35365	ENSG00000162747.5	FCGR3B	TRUE	reported
rs3813611	1	161068240	A	G	0.49017	-0.0583	0.00843	4.656e-12	35364	ENSG00000162747.5	FCGR3B	TRUE	reported
rs11590967	1	161188587	A	G	0.0743	-0.1599	0.016031	1.978e-23	35364	ENSG00000162747.5	FCGR3B	TRUE	reported
rs67857806	1	161191228	A	G	0.22585	-0.0813	0.0101	8.301e-16	35364	ENSG00000162747.5	FCGR3B	TRUE	reported
rs116664724	1	161198413	A	C	0.01248	0.3329	0.038721	8.153e-18	35364	ENSG00000162747.5	FCGR3B	TRUE	reported
rs12122674	1	161205966	T	G	0.0603	-0.123	0.017579	2.618e-12	35364	ENSG00000162747.5	FCGR3B	TRUE	reported
rs148185634	1	161217024	A	G	0.05653	0.1289	0.018314	1.944e-12	35361	ENSG00000162747.5	FCGR3B	TRUE	reported
rs2501865	1	161230065	C	T	0.31113	0.0698	0.009125	2.015e-14	35358	ENSG00000162747.5	FCGR3B	TRUE	reported
rs150752639	1	161230773	G	A	0.06873	-0.0929	0.016737	2.847e-08	35358	ENSG00000162747.5	FCGR3B	TRUE	reported
rs76887670	1	161325836	T	C	0.0186	-0.1698	0.029796	1.207e-08	35354	ENSG00000162747.5	FCGR3B	TRUE	reported
rs7542784	1	161345367	C	T	0.26711	0.1206	0.00949	5.298e-37	35354	ENSG00000162747.5	FCGR3B	TRUE	reported
rs112239887	1	161383209	T	C	0.03471	0.2482	0.023261	1.405e-26	35351	ENSG00000162747.5	FCGR3B	TRUE	reported
rs143135133	1	161383559	C	A	0.04464	-0.2312	0.020561	2.465e-29	35350	ENSG00000162747.5	FCGR3B	TRUE	reported
rs114878961	1	161383798	A	G	0.01066	-0.3256	0.040261	6.099e-16	35351	ENSG00000162747.5	FCGR3B	TRUE	reported
rs4656298	1	161391575	CGTTTGGTCTTTTG	CGTTTGGTATTTTG	0.33818	0.1196	0.008898	3.437e-41	35351	ENSG00000162747.5	FCGR3B	TRUE	reported
rs11582349	1	161457416	G	A	0.0972	0.3722	0.014067	2.844e-154	35351	ENSG00000162747.5	FCGR3B	TRUE	reported
rs111673810	1	161461666	A	G	0.03381	-0.1767	0.023573	6.584e-14	35351	ENSG00000162747.5	FCGR3B	TRUE	reported
rs114587108	1	161465387	G	A	0.02918	-0.1418	0.025208	1.853e-08	35351	ENSG00000162747.5	FCGR3B	TRUE	reported
rs4657040	1	161477027	TCCCC	TTCCC	0.30879	-0.1503	0.009121	5.26e-61	35350	ENSG00000162747.5	FCGR3B	TRUE	reported
rs1801274	1	161479745	G	A	0.4405	-0.1493	0.008479	2.112e-69	35351	ENSG00000162747.5	FCGR3B	TRUE	reported
rs113590334	1	161481530	A	G	0.06314	0.1844	0.017319	1.791e-26	35351	ENSG00000162747.5	FCGR3B	TRUE	reported
rs12142755	1	161481743	G	A	0.35953	0.0715	0.008807	4.719e-16	35351	ENSG00000162747.5	FCGR3B	TRUE	reported
rs145947252	1	161483843	G	A	0.02431	-0.2	0.028482	2.187e-12	35351	ENSG00000162747.5	FCGR3B	TRUE	reported
rs2099684	1	161500130	G	A	0.30891	0.4093	0.006629	1e-200	35351	ENSG00000162747.5	FCGR3B	TRUE	reported
rs115613642	1	161500896	A	C	0.04347	-0.1345	0.020474	5.05e-11	35351	ENSG00000162747.5	FCGR3B	TRUE	reported
rs115002999	1	161509893	A	G	0.02207	-0.1762	0.027761	2.195e-10	35351	ENSG00000162747.5	FCGR3B	TRUE	reported
rs148685469	1	161513828	ATTTC	ATTTA	0.02713	0.2403	0.025924	1.87e-20	35351	ENSG00000162747.5	FCGR3B	TRUE	reported
rs486062	1	161520013	C	T	0.23578	-0.1664	0.011025	1.789e-51	35346	ENSG00000162747.5	FCGR3B	TRUE	reported
rs144840741	1	161523324	C	A	0.06781	0.3265	0.016821	6.271e-84	35351	ENSG00000162747.5	FCGR3B	TRUE	reported
rs77169596	1	161534617	C	T	0.32331	0.1657	0.009515	6.494e-68	35349	ENSG00000162747.5	FCGR3B	TRUE	reported
rs114010589	1	161565408	C	T	0.04019	-0.1489	0.021152	1.927e-12	35351	ENSG00000162747.5	FCGR3B	TRUE	reported
rs61801826	1	161569198	C	T	0.29525	0.136	0.009134	3.821e-50	35351	ENSG00000162747.5	FCGR3B	TRUE	reported
rs79645341	1	161587306	A	G	0.3883	0.0671	0.008995	8.684e-14	35341	ENSG00000162747.5	FCGR3B	TRUE	reported
rs77717968	1	161602299	A	C	0.30111	-0.125	0.009184	3.471e-42	35351	ENSG00000162747.5	FCGR3B	TRUE	reported
rs7554873	1	161612233	C	T	0.05157	0.1098	0.019203	1.079e-08	35351	ENSG00000162747.5	FCGR3B	TRUE	reported
rs4047663	1	161612375	T	G	0.29995	-0.1342	0.009268	1.64e-47	35350	ENSG00000162747.5	FCGR3B	TRUE	reported
rs553098144	1	161616265	G	A	0.19482	0.0966	0.010731	2.222e-19	35351	ENSG00000162747.5	FCGR3B	TRUE	reported
rs563252903	1	161621525	A	G	0.0337	0.2361	0.023839	4.006e-23	35351	ENSG00000162747.5	FCGR3B	TRUE	reported
rs373333031	1	161643547	A	G	0.08404	-0.1338	0.015599	9.702e-18	35351	ENSG00000162747.5	FCGR3B	TRUE	reported
rs116332947	1	161651601	G	A	0.0278	-0.2091	0.025605	3.176e-16	35351	ENSG00000162747.5	FCGR3B	TRUE	reported
rs1847382	1	161695381	C	G	0.46743	0.1232	0.008416	1.591e-48	35362	ENSG00000162747.5	FCGR3B	TRUE	reported
rs12044611	1	161697547	C	T	0.10294	0.1228	0.013849	7.518e-19	35362	ENSG00000162747.5	FCGR3B	TRUE	reported
rs16858733	1	161697977	C	G	0.08459	-0.1239	0.015053	1.859e-16	35362	ENSG00000162747.5	FCGR3B	TRUE	reported
rs72706016	1	161720430	C	G	0.32346	0.0845	0.008977	4.825e-21	35361	ENSG00000162747.5	FCGR3B	TRUE	reported
rs111470595	1	161732919	C	G	0.07599	-0.1164	0.016005	3.52e-13	35361	ENSG00000162747.5	FCGR3B	TRUE	reported
rs140249458	1	161804595	G	A	0.01085	0.3743	0.04053	2.579e-20	35361	ENSG00000162747.5	FCGR3B	TRUE	reported
rs141640132	1	161806215	ATACTTTCCACAT	GTACTTTCCACAT	0.0364	0.2829	0.022535	3.785e-36	35361	ENSG00000162747.5	FCGR3B	TRUE	reported
rs2341475	1	161878608	G	A	0.2129	0.0851	0.010215	8.048e-17	35361	ENSG00000162747.5	FCGR3B	TRUE	reported
rs55681245	1	161971705	A	G	0.08005	0.1371	0.015588	1.431e-18	35354	ENSG00000162747.5	FCGR3B	TRUE	reported
rs72712102	1	161979756	TGGGAG	TGGGAC	0.08716	-0.0893	0.014992	2.577e-09	35359	ENSG00000162747.5	FCGR3B	TRUE	reported
rs78694717	1	162111400	T	C	0.11513	0.1023	0.013165	7.818e-15	35358	ENSG00000162747.5	FCGR3B	TRUE	reported
rs17459307	1	162215668	A	G	0.06968	-0.0915	0.016609	3.61e-08	35358	ENSG00000162747.5	FCGR3B	TRUE	reported
rs12128479	1	162268123	G	A	0.10386	0.1166	0.013842	3.65e-17	35357	ENSG00000162747.5	FCGR3B	TRUE	reported
rs147684699	1	162289138	T	C	0.03488	0.2074	0.022994	1.883e-19	35355	ENSG00000162747.5	FCGR3B	TRUE	reported
rs347307	1	162302689	T	C	0.45503	-0.0562	0.008436	2.7e-11	35355	ENSG00000162747.5	FCGR3B	TRUE	reported
rs347276	1	162314939	TTTTTTTTTTTT	TTTTCTTTTTTT	0.4038	-0.0538	0.008568	3.407e-10	35354	ENSG00000162747.5	FCGR3B	TRUE	reported
rs737641	1	162338851	AGATGGTGTGTGTGTGTGTGTT	AGGTGGTGTGTGTGTGTGTGTT	0.359	0.0625	0.008755	9.399e-13	35356	ENSG00000162747.5	FCGR3B	TRUE	reported
rs76800798	1	162341641	T	C	0.02262	0.2258	0.027842	5.054e-16	35356	ENSG00000162747.5	FCGR3B	TRUE	reported
rs11585836	1	159783833	C	T	0.17977	-0.1527	0.010533	1.261e-47	35349	ENSG00000181036.9	FCRL6	TRUE	reported
rs2501342	1	159797664	G	A	0.22255	-0.0544	0.009652	1.74e-08	35343	ENSG00000181036.9	FCRL6	TRUE	reported
rs116232165	1	159873201	T	A	0.02917	-0.1338	0.023763	1.795e-08	35354	ENSG00000181036.9	FCRL6	TRUE	reported
rs118104630	8	63014770	G	C	0.01453	0.203	0.034522	4.095e-09	35347	ENSG00000137563.7	GGH	TRUE	reported
rs7010824	8	63041556	C	G	0.32898	0.0773	0.008688	5.738e-19	35346	ENSG00000137563.7	GGH	TRUE	reported
rs72666336	8	63043289	A	G	0.09444	0.1002	0.014094	1.167e-12	35346	ENSG00000137563.7	GGH	TRUE	reported
rs117812303	8	63180494	A	G	0.01634	0.1836	0.031316	4.552e-09	35345	ENSG00000137563.7	GGH	TRUE	reported
rs117994398	8	63260077	A	G	0.03051	-0.2944	0.024076	2.198e-34	35345	ENSG00000137563.7	GGH	TRUE	reported
rs4738956	8	63268352	T	C	0.16615	0.0625	0.011011	1.379e-08	35345	ENSG00000137563.7	GGH	TRUE	reported
rs112474149	8	63307868	T	C	0.01415	0.4671	0.033237	7.328e-45	35345	ENSG00000137563.7	GGH	TRUE	reported
rs58826638	8	63357592	C	T	0.29709	0.0507	0.008992	1.717e-08	35345	ENSG00000137563.7	GGH	TRUE	reported
rs142164752	8	63418416	G	A	0.0179	0.3782	0.031154	6.495e-34	35344	ENSG00000137563.7	GGH	TRUE	reported
rs17245626	8	63426895	A	G	0.04265	-0.1177	0.020277	6.45e-09	35344	ENSG00000137563.7	GGH	TRUE	reported
rs10096832	8	63514948	G	A	0.13156	-0.0872	0.012003	3.742e-13	35345	ENSG00000137563.7	GGH	TRUE	reported
rs1351362	8	63561526	G	A	0.28669	0.0845	0.009038	8.798e-21	35344	ENSG00000137563.7	GGH	TRUE	reported
rs77024535	8	63644514	GT	AT	0.01432	0.2596	0.033311	6.535e-15	35344	ENSG00000137563.7	GGH	TRUE	reported
rs16929693	8	63752795	G	A	0.12383	0.0692	0.012389	2.328e-08	35344	ENSG00000137563.7	GGH	TRUE	reported
rs146005601	8	63762585	A	C	0.03101	-0.2536	0.02424	1.293e-25	35344	ENSG00000137563.7	GGH	TRUE	reported
rs11779748	8	63776534	G	A	0.27917	-0.1323	0.009097	6.455e-48	35341	ENSG00000137563.7	GGH	TRUE	reported
rs78923156	8	63857474	T	C	0.10185	0.0844	0.01357	4.991e-10	35343	ENSG00000137563.7	GGH	TRUE	reported
rs12549172	8	63881048	A	G	0.07423	0.6216	0.011715	1e-200	35343	ENSG00000137563.7	GGH	TRUE	reported
rs190945668	8	63951116	G	T	0.03959	-0.4459	0.020668	3.129e-103	35343	ENSG00000137563.7	GGH	TRUE	reported
rs72658396	8	63959849	A	G	0.07735	-0.1962	0.015394	3.304e-37	35343	ENSG00000137563.7	GGH	TRUE	reported
rs1563326	8	63963809	T	G	0.01652	-0.2287	0.030947	1.469e-13	35343	ENSG00000137563.7	GGH	TRUE	reported
rs7386567	8	63975578	G	C	0.32598	-0.2908	0.008562	1e-200	35343	ENSG00000137563.7	GGH	TRUE	reported
rs35162793	8	63976612	C	T	0.02762	-0.2187	0.024934	1.766e-18	35343	ENSG00000137563.7	GGH	TRUE	reported
rs1963423	8	64035077	ATAAATAAATAAATAAATAAATAAATAAATAAATAAATAAATAAATAAAAATAAATTAGTT	GTAAATAAATAAATAAATAAATAAATAAATAAATAAATAAATAAATAAAAATAAATTAGTT	0.45919	-0.0648	0.008264	4.466e-15	35342	ENSG00000137563.7	GGH	TRUE	reported
rs7465530	8	64048355	A	T	0.37348	0.1363	0.008432	8.884e-59	35340	ENSG00000137563.7	GGH	TRUE	reported
rs117228301	8	64077893	C	T	0.02637	0.4339	0.025286	5.295e-66	35340	ENSG00000137563.7	GGH	TRUE	reported
rs72659893	8	64078833	A	G	0.02049	-0.1673	0.028779	6.124e-09	35340	ENSG00000137563.7	GGH	TRUE	reported
rs183450666	8	64079054	A	G	0.01246	0.3246	0.038187	1.891e-17	35340	ENSG00000137563.7	GGH	TRUE	reported
rs10110931	8	64091856	G	T	0.02348	-0.186	0.02629	1.494e-12	35341	ENSG00000137563.7	GGH	TRUE	reported
rs7015644	8	64095403	AATGG	AATGT	0.27701	-0.1284	0.00914	7.928e-45	35341	ENSG00000137563.7	GGH	TRUE	reported
rs185665354	8	64127949	T	C	0.02046	-0.2376	0.028867	1.859e-16	35341	ENSG00000137563.7	GGH	TRUE	reported
rs75985872	8	64165910	A	G	0.03577	-0.1911	0.02185	2.209e-18	35342	ENSG00000137563.7	GGH	TRUE	reported
rs76039807	8	64195719	G	C	0.10174	-0.2117	0.013523	3.084e-55	35342	ENSG00000137563.7	GGH	TRUE	reported
rs72661731	8	64213915	ATCCT	ATCCC	0.05235	-0.1385	0.018683	1.235e-13	35340	ENSG00000137563.7	GGH	TRUE	reported
rs74547972	8	64247327	C	G	0.03914	-0.1794	0.021677	1.274e-16	35341	ENSG00000137563.7	GGH	TRUE	reported
rs919621	8	64374522	A	T	0.27014	-0.1029	0.009262	1.128e-28	35342	ENSG00000137563.7	GGH	TRUE	reported
rs10103855	8	64418279	T	A	0.18548	-0.1151	0.010476	4.395e-28	35341	ENSG00000137563.7	GGH	TRUE	reported
rs7838875	8	64516925	G	C	0.11139	-0.0963	0.012825	5.977e-14	35341	ENSG00000137563.7	GGH	TRUE	reported
rs1217092	8	64527510	T	C	0.06352	-0.239	0.01671	2.11e-46	35342	ENSG00000137563.7	GGH	TRUE	reported
rs76728353	8	64901020	A	G	0.01973	0.2297	0.029815	1.318e-14	35342	ENSG00000137563.7	GGH	TRUE	reported
rs111571436	13	91080629	T	C	0.04178	0.1325	0.020152	4.862e-11	35360	ENSG00000179399.9	GPC5	TRUE	reported
rs9522957	13	91081423	A	C	0.38301	-0.0475	0.008455	1.934e-08	35360	ENSG00000179399.9	GPC5	TRUE	reported
rs184367190	13	91081569	G	A	0.11237	-0.0808	0.013041	5.793e-10	35360	ENSG00000179399.9	GPC5	TRUE	reported
rs4309264	13	91084842	C	T	0.08976	0.0872	0.014232	8.962e-10	35360	ENSG00000179399.9	GPC5	TRUE	reported
rs16944533	13	91093381	T	C	0.44375	0.0518	0.008275	3.855e-10	35361	ENSG00000179399.9	GPC5	TRUE	reported
rs117858485	13	91127489	T	C	0.02468	0.1462	0.026086	2.087e-08	35362	ENSG00000179399.9	GPC5	TRUE	reported
rs9560640	13	91148463	G	A	0.44506	-0.0713	0.008266	6.343e-18	35362	ENSG00000179399.9	GPC5	TRUE	reported
rs79057720	13	91201541	A	G	0.04007	-0.1949	0.020644	3.692e-21	35362	ENSG00000179399.9	GPC5	TRUE	reported
rs146289236	13	91227236	C	T	0.01785	-0.1993	0.029922	2.727e-11	35360	ENSG00000179399.9	GPC5	TRUE	reported
rs11069970	13	91314487	A	G	0.17269	-0.0711	0.010756	3.837e-11	35357	ENSG00000179399.9	GPC5	TRUE	reported
rs1772646	13	91315483	A	G	0.23517	-0.0682	0.009699	2.045e-12	35358	ENSG00000179399.9	GPC5	TRUE	reported
rs143621071	13	91315858	G	T	0.03214	0.1915	0.023229	1.663e-16	35358	ENSG00000179399.9	GPC5	TRUE	reported
rs142977982	13	91368700	A	G	0.01844	-0.1648	0.029956	3.768e-08	35359	ENSG00000179399.9	GPC5	TRUE	reported
rs144279610	13	91383160	T	A	0.03038	0.1564	0.023886	5.842e-11	35359	ENSG00000179399.9	GPC5	TRUE	reported
rs9515797	13	91401290	A	G	0.29337	0.0674	0.009044	9.172e-14	35360	ENSG00000179399.9	GPC5	TRUE	reported
rs139376585	13	91466279	T	C	0.01538	-0.2127	0.033245	1.574e-10	35359	ENSG00000179399.9	GPC5	TRUE	reported
rs76173728	13	91570597	A	C	0.01949	-0.1917	0.029824	1.295e-10	35358	ENSG00000179399.9	GPC5	TRUE	reported
rs117292923	13	91716268	A	G	0.05172	0.1216	0.018352	3.449e-11	35354	ENSG00000179399.9	GPC5	TRUE	reported
rs117087281	13	91743475	T	A	0.01414	-0.2516	0.034682	4.029e-13	35355	ENSG00000179399.9	GPC5	TRUE	reported
rs9589096	13	91753151	TTTAGTTT	TTTAGTTA	0.46851	0.0662	0.008197	6.687e-16	35355	ENSG00000179399.9	GPC5	TRUE	reported
rs498670	13	91763380	A	G	0.46988	-0.0788	0.008185	6.145e-22	35355	ENSG00000179399.9	GPC5	TRUE	reported
rs1870473	13	91763663	G	C	0.17547	0.079	0.010821	2.859e-13	35353	ENSG00000179399.9	GPC5	TRUE	reported
rs184068	13	91821516	G	A	0.02318	-0.152	0.026151	6.159e-09	35355	ENSG00000179399.9	GPC5	TRUE	reported
rs112793393	13	91871432	C	A	0.02088	0.2105	0.028483	1.463e-13	35356	ENSG00000179399.9	GPC5	TRUE	reported
rs145011097	13	91882635	A	T	0.24526	-0.0799	0.00949	3.782e-17	35356	ENSG00000179399.9	GPC5	TRUE	reported
rs9515895	13	91889731	T	C	0.05415	-0.1195	0.017851	2.169e-11	35356	ENSG00000179399.9	GPC5	TRUE	reported
rs184462590	13	91907181	A	G	0.01171	-0.2226	0.038756	9.263e-09	35356	ENSG00000179399.9	GPC5	TRUE	reported
rs76407818	13	91913032	G	C	0.0293	-0.2047	0.024278	3.409e-17	35356	ENSG00000179399.9	GPC5	TRUE	reported
rs61970323	13	91934877	C	T	0.03182	0.1845	0.023716	7.272e-15	35356	ENSG00000179399.9	GPC5	TRUE	reported
rs141889233	13	91942206	C	T	0.02275	0.3524	0.027508	1.426e-37	35356	ENSG00000179399.9	GPC5	TRUE	reported
rs6650314	13	91971783	G	A	0.14385	0.111	0.011566	8.242e-22	35353	ENSG00000179399.9	GPC5	TRUE	reported
rs28448404	13	91973621	G	A	0.20699	0.1435	0.010082	5.65e-46	35353	ENSG00000179399.9	GPC5	TRUE	reported
rs117186217	13	91990090	C	T	0.04012	0.137	0.02088	5.334e-11	35355	ENSG00000179399.9	GPC5	TRUE	reported
rs72640333	13	92004927	A	T	0.02463	0.1794	0.026664	1.718e-11	35355	ENSG00000179399.9	GPC5	TRUE	reported
rs72640337	13	92017308	T	C	0.01566	-0.224	0.033856	3.684e-11	35355	ENSG00000179399.9	GPC5	TRUE	reported
rs7990019	13	92029598	C	G	0.29714	-0.1629	0.008932	2.609e-74	35355	ENSG00000179399.9	GPC5	TRUE	reported
rs74683611	13	92035044	G	A	0.02462	-0.2693	0.026342	1.562e-24	35355	ENSG00000179399.9	GPC5	TRUE	reported
rs78464488	13	92038976	T	C	0.02645	-0.2306	0.025884	5.15e-19	35355	ENSG00000179399.9	GPC5	TRUE	reported
rs1330064	13	92057256	A	G	0.31533	-0.2067	0.008703	1.056e-124	35355	ENSG00000179399.9	GPC5	TRUE	reported
rs112953886	13	92062783	A	G	0.16199	-0.0654	0.011071	3.472e-09	35355	ENSG00000179399.9	GPC5	TRUE	reported
rs12561118	13	92072346	C	T	0.08793	-0.1377	0.014507	2.265e-21	35355	ENSG00000179399.9	GPC5	TRUE	reported
rs7324710	13	92085325	G	A	0.08144	0.2744	0.014831	1.975e-76	35355	ENSG00000179399.9	GPC5	TRUE	reported
rs9523336	13	92096373	G	T	0.04829	0.1629	0.019063	1.28e-17	35357	ENSG00000179399.9	GPC5	TRUE	reported
rs1535809	13	92103790	T	C	0.45191	-0.0994	0.008185	6.139e-34	35357	ENSG00000179399.9	GPC5	TRUE	reported
rs138896687	13	92112252	TGATAGCA	CGATAGCA	0.02917	-0.2958	0.024227	2.764e-34	35357	ENSG00000179399.9	GPC5	TRUE	reported
rs534212	13	92114016	C	A	0.13437	-0.1739	0.011947	5.393e-48	35357	ENSG00000179399.9	GPC5	TRUE	reported
rs34935939	13	92118473	G	A	0.18141	0.0792	0.010654	1.053e-13	35355	ENSG00000179399.9	GPC5	TRUE	reported
rs4771834	13	92119265	A	G	0.11111	-0.1054	0.012994	5.005e-16	35355	ENSG00000179399.9	GPC5	TRUE	reported
rs9515932	13	92136382	A	G	0.03861	0.1579	0.021291	1.203e-13	35356	ENSG00000179399.9	GPC5	TRUE	reported
rs117166126	13	92136867	C	G	0.02971	-0.1615	0.023996	1.693e-11	35356	ENSG00000179399.9	GPC5	TRUE	reported
rs588826	13	92142102	G	A	0.02231	0.1648	0.027805	3.085e-09	35356	ENSG00000179399.9	GPC5	TRUE	reported
rs74719228	13	92145186	T	C	0.01777	-0.1718	0.030615	2.004e-08	35356	ENSG00000179399.9	GPC5	TRUE	reported
rs78532840	13	92147012	C	A	0.10556	0.1037	0.013418	1.089e-14	35355	ENSG00000179399.9	GPC5	TRUE	reported
rs1316585	13	92149288	A	G	0.39931	-0.0727	0.008341	2.885e-18	35355	ENSG00000179399.9	GPC5	TRUE	reported
rs77257136	13	92161890	C	T	0.0507	-0.1176	0.018597	2.556e-10	35353	ENSG00000179399.9	GPC5	TRUE	reported
rs9523351	13	92178540	A	C	0.28905	0.107	0.009057	3.291e-32	35357	ENSG00000179399.9	GPC5	TRUE	reported
rs78907623	13	92191385	T	C	0.03901	0.1964	0.020699	2.342e-21	35357	ENSG00000179399.9	GPC5	TRUE	reported
rs116973184	13	92193073	T	C	0.02222	0.1732	0.027538	3.185e-10	35357	ENSG00000179399.9	GPC5	TRUE	reported
rs144336484	13	92242400	C	G	0.05521	-0.2428	0.017735	1.153e-42	35357	ENSG00000179399.9	GPC5	TRUE	reported
rs9515956	13	92262024	T	C	0.36652	0.0891	0.008455	5.725e-26	35358	ENSG00000179399.9	GPC5	TRUE	reported
rs163728	13	92330697	T	C	0.23477	-0.1002	0.009637	2.556e-25	35358	ENSG00000179399.9	GPC5	TRUE	reported
rs117239974	13	92355197	A	G	0.0215	0.2279	0.028476	1.213e-15	35357	ENSG00000179399.9	GPC5	TRUE	reported
rs549238	13	92367132	T	G	0.01643	0.1964	0.032765	2.045e-09	35356	ENSG00000179399.9	GPC5	TRUE	reported
rs462954	13	92371090	G	A	0.10565	-0.0843	0.013377	2.942e-10	35355	ENSG00000179399.9	GPC5	TRUE	reported
rs383194	13	92374372	G	A	0.25517	-0.0725	0.009365	9.812e-15	35353	ENSG00000179399.9	GPC5	TRUE	reported
rs111484150	13	92384023	C	A	0.06105	0.1994	0.017053	1.382e-31	35355	ENSG00000179399.9	GPC5	TRUE	reported
rs143926401	13	92386208	A	G	0.01978	-0.1823	0.029426	5.824e-10	35355	ENSG00000179399.9	GPC5	TRUE	reported
rs2174503	13	92387661	A	G	0.25423	0.0523	0.00938	2.465e-08	35354	ENSG00000179399.9	GPC5	TRUE	reported
rs143480663	13	92403042	A	G	0.01564	-0.4795	0.033326	6.133e-47	35356	ENSG00000179399.9	GPC5	TRUE	reported
rs547293	13	92403117	C	T	0.16885	-0.4163	0.008646	1e-200	35355	ENSG00000179399.9	GPC5	TRUE	reported
rs117310757	13	92417144	G	C	0.01173	0.6217	0.038388	5.456e-59	35358	ENSG00000179399.9	GPC5	TRUE	reported
rs163928	13	92434673	C	T	0.32343	-0.2577	0.008661	1.605e-194	35358	ENSG00000179399.9	GPC5	TRUE	reported
rs77830790	13	92467748	T	C	0.04818	0.1924	0.019014	4.548e-24	35358	ENSG00000179399.9	GPC5	TRUE	reported
rs72647271	13	92470760	A	G	0.05743	0.1562	0.017544	5.432e-19	35358	ENSG00000179399.9	GPC5	TRUE	reported
rs149847182	13	92485754	G	A	0.02186	-0.3596	0.027472	3.766e-39	35358	ENSG00000179399.9	GPC5	TRUE	reported
rs9589358	13	92496197	C	T	0.02139	-0.4892	0.028297	5.757e-67	35358	ENSG00000179399.9	GPC5	TRUE	reported
rs117956273	13	92514900	A	C	0.01653	0.1929	0.032368	2.53e-09	35358	ENSG00000179399.9	GPC5	TRUE	reported
rs141337073	13	92515258	G	C	0.0174	-0.425	0.031391	9.195e-42	35358	ENSG00000179399.9	GPC5	TRUE	reported
rs7325340	13	92523710	GTGTTTA	ATGTTTA	0.02289	0.1899	0.028099	1.397e-11	35358	ENSG00000179399.9	GPC5	TRUE	reported
rs117165556	13	92536551	C	T	0.02254	0.2752	0.027834	4.727e-23	35358	ENSG00000179399.9	GPC5	TRUE	reported
rs9556131	13	92556834	A	T	0.11901	-0.2275	0.01259	5.462e-73	35358	ENSG00000179399.9	GPC5	TRUE	reported
rs72633727	13	92569206	G	A	0.16879	-0.4335	0.008599	1e-200	35358	ENSG00000179399.9	GPC5	TRUE	reported
rs148309532	13	92615912	C	G	0.03332	0.1883	0.022726	1.175e-16	35358	ENSG00000179399.9	GPC5	TRUE	reported
rs944239	13	92630206	AAAAAAAGAAAGAAAG	GAAAAAAGAAAGAAAG	0.41586	-0.1757	0.008257	1.739e-100	35358	ENSG00000179399.9	GPC5	TRUE	reported
rs79063471	13	92690168	G	A	0.03819	0.1648	0.021341	1.144e-14	35358	ENSG00000179399.9	GPC5	TRUE	reported
rs9301771	13	92691058	T	C	0.48985	-0.1612	0.008144	3.36e-87	35358	ENSG00000179399.9	GPC5	TRUE	reported
rs74959495	13	92703985	A	G	0.01055	-0.3337	0.040185	1.005e-16	35358	ENSG00000179399.9	GPC5	TRUE	reported
rs148929900	13	92734570	T	C	0.01864	0.2403	0.030037	1.243e-15	35357	ENSG00000179399.9	GPC5	TRUE	reported
rs139807882	13	92778354	T	C	0.02245	-0.2268	0.027358	1.132e-16	35357	ENSG00000179399.9	GPC5	TRUE	reported
rs12429836	13	92796964	A	G	0.3216	-0.0742	0.008707	1.573e-17	35356	ENSG00000179399.9	GPC5	TRUE	reported
rs149610115	13	92801050	T	C	0.01827	-0.1634	0.029882	4.548e-08	35356	ENSG00000179399.9	GPC5	TRUE	reported
rs2183607	13	92802555	TAAACACTTC	TAAACACTTG	0.39164	-0.0763	0.008378	8.496e-20	35355	ENSG00000179399.9	GPC5	TRUE	reported
rs7991537	13	92828380	T	A	0.01362	-0.3181	0.035726	5.395e-19	35355	ENSG00000179399.9	GPC5	TRUE	reported
rs1330987	13	92828701	C	A	0.28977	-0.1143	0.00903	1.006e-36	35354	ENSG00000179399.9	GPC5	TRUE	reported
rs61967881	13	92831235	AAATAAATAAATAAAC	GAATAAATAAATAAAC	0.2459	-0.1274	0.009514	6.793e-41	35355	ENSG00000179399.9	GPC5	TRUE	reported
rs142904188	13	92850438	T	A	0.01295	-0.2683	0.036861	3.371e-13	35357	ENSG00000179399.9	GPC5	TRUE	reported
rs35205260	13	92869835	CATATTCA	CGTATTCA	0.24292	-0.0748	0.009578	5.74e-15	35357	ENSG00000179399.9	GPC5	TRUE	reported
rs61967890	13	92870618	G	A	0.15929	0.0873	0.011193	6.227e-15	35357	ENSG00000179399.9	GPC5	TRUE	reported
rs117530065	13	92920463	G	T	0.0319	-0.1501	0.02303	7.142e-11	35357	ENSG00000179399.9	GPC5	TRUE	reported
rs6492595	13	92931866	TT	TA	0.30587	-0.0554	0.008814	3.262e-10	35357	ENSG00000179399.9	GPC5	TRUE	reported
rs7328919	13	93022589	G	C	0.01296	0.2069	0.036513	1.458e-08	35357	ENSG00000179399.9	GPC5	TRUE	reported
rs72638679	13	93032234	T	C	0.0158	-0.3189	0.031735	9.307e-24	35356	ENSG00000179399.9	GPC5	TRUE	reported
rs9523651	13	93033841	A	G	0.43422	0.0666	0.008226	5.655e-16	35356	ENSG00000179399.9	GPC5	TRUE	reported
rs61973578	13	93045368	A	G	0.01906	-0.1696	0.030381	2.371e-08	35356	ENSG00000179399.9	GPC5	TRUE	reported
rs191920595	19	9394073	A	G	0.03184	0.1924	0.026167	1.942e-13	35377	ENSG00000090339.4	ICAM1	TRUE	reported
rs147698368	19	9425873	C	T	0.06848	-0.1856	0.018754	4.301e-23	35381	ENSG00000090339.4	ICAM1	TRUE	reported
rs147998393	19	9456515	G	A	0.02269	-0.2335	0.032176	3.961e-13	35381	ENSG00000090339.4	ICAM1	TRUE	reported
rs2059085	19	9529401	C	T	0.03937	0.1742	0.024075	4.626e-13	35381	ENSG00000090339.4	ICAM1	TRUE	reported
rs1812744	19	9568081	C	G	0.28924	-0.0749	0.010322	3.982e-13	35379	ENSG00000090339.4	ICAM1	TRUE	reported
rs150872995	19	9574602	A	G	0.01633	0.4528	0.036663	4.844e-35	35380	ENSG00000090339.4	ICAM1	TRUE	reported
rs117123413	19	9614798	C	T	0.01215	0.3553	0.042928	1.266e-16	35380	ENSG00000090339.4	ICAM1	TRUE	reported
rs62105682	19	9647549	T	G	0.12933	-0.1027	0.013902	1.498e-13	35380	ENSG00000090339.4	ICAM1	TRUE	reported
rs141038830	19	9651697	T	C	0.0126	-0.2949	0.040424	2.982e-13	35380	ENSG00000090339.4	ICAM1	TRUE	reported
rs75849345	19	9666623	T	C	0.01279	0.2788	0.041522	1.887e-11	35380	ENSG00000090339.4	ICAM1	TRUE	reported
rs111618907	19	9759768	T	C	0.02842	-0.2948	0.027694	1.841e-26	35380	ENSG00000090339.4	ICAM1	TRUE	reported
rs77719434	19	9771586	T	C	0.03205	0.1926	0.026712	5.588e-13	35380	ENSG00000090339.4	ICAM1	TRUE	reported
rs190368496	19	9932907	A	G	0.02115	-0.2478	0.032918	5.164e-14	35380	ENSG00000090339.4	ICAM1	TRUE	reported
rs1985604	19	9952743	A	G	0.1187	-0.1277	0.014487	1.196e-18	35376	ENSG00000090339.4	ICAM1	TRUE	reported
rs12978069	19	9954078	T	C	0.08086	-0.1691	0.017389	2.374e-22	35376	ENSG00000090339.4	ICAM1	TRUE	reported
rs730554	19	9961543	TCCA	TCCG	0.32972	-0.1059	0.009909	1.168e-26	35376	ENSG00000090339.4	ICAM1	TRUE	reported
rs142065510	19	9986509	T	C	0.01421	0.3715	0.039077	1.964e-21	35376	ENSG00000090339.4	ICAM1	TRUE	reported
rs35193916	19	9993586	T	A	0.03185	0.3713	0.026092	5.924e-46	35376	ENSG00000090339.4	ICAM1	TRUE	reported
rs34497180	19	9995427	C	T	0.04341	-0.349	0.022847	1.112e-52	35376	ENSG00000090339.4	ICAM1	TRUE	reported
rs12977159	19	10007340	C	T	0.01569	-0.3962	0.037183	1.643e-26	35375	ENSG00000090339.4	ICAM1	TRUE	reported
rs77640628	19	10013919	A	C	0.01283	-0.2455	0.042423	7.167e-09	35374	ENSG00000090339.4	ICAM1	TRUE	reported
rs57045073	19	10026128	G	A	0.15047	-0.0807	0.013044	6.142e-10	35373	ENSG00000090339.4	ICAM1	TRUE	reported
rs11673542	19	10029756	C	T	0.39508	-0.0692	0.009589	5.334e-13	35368	ENSG00000090339.4	ICAM1	TRUE	reported
rs73018077	19	10036065	T	C	0.46446	0.0548	0.009398	5.508e-09	35369	ENSG00000090339.4	ICAM1	TRUE	reported
rs8107511	19	10046404	A	G	0.01178	0.3749	0.044005	1.602e-17	35367	ENSG00000090339.4	ICAM1	TRUE	reported
rs2042278	19	10048338	C	T	0.11808	0.1667	0.014536	1.917e-30	35366	ENSG00000090339.4	ICAM1	TRUE	reported
rs149964721	19	10059397	A	G	0.01286	0.2518	0.040286	4.097e-10	35370	ENSG00000090339.4	ICAM1	TRUE	reported
rs66619076	19	10060941	T	G	0.22207	0.0816	0.011242	3.915e-13	35371	ENSG00000090339.4	ICAM1	TRUE	reported
rs10406152	19	10071063	C	T	0.17327	0.1225	0.012428	6.432e-23	35370	ENSG00000090339.4	ICAM1	TRUE	reported
rs79625961	19	10079206	T	G	0.10931	0.208	0.014967	6.602e-44	35371	ENSG00000090339.4	ICAM1	TRUE	reported
rs111425704	19	10092444	T	C	0.02877	0.4362	0.027994	9.676e-55	35372	ENSG00000090339.4	ICAM1	TRUE	reported
rs10411233	19	10102375	C	G	0.031	-0.3003	0.027004	9.941e-29	35370	ENSG00000090339.4	ICAM1	TRUE	reported
rs7251453	19	10102567	A	G	0.35035	-0.0911	0.009817	1.691e-20	35368	ENSG00000090339.4	ICAM1	TRUE	reported
rs73007104	19	10107996	A	C	0.07843	0.1636	0.017254	2.492e-21	35370	ENSG00000090339.4	ICAM1	TRUE	reported
rs4416137	19	10110571	T	C	0.01723	-0.338	0.036249	1.117e-20	35370	ENSG00000090339.4	ICAM1	TRUE	reported
rs11085530	19	10116703	G	A	0.3269	-0.0882	0.009943	7.289e-19	35372	ENSG00000090339.4	ICAM1	TRUE	reported
rs12971542	19	10118700	T	C	0.07031	-0.1162	0.018259	1.966e-10	35371	ENSG00000090339.4	ICAM1	TRUE	reported
rs73007136	19	10121732	C	T	0.02818	0.1781	0.028431	3.744e-10	35370	ENSG00000090339.4	ICAM1	TRUE	reported
rs144062844	19	10125087	G	A	0.01699	0.4523	0.035853	1.733e-36	35371	ENSG00000090339.4	ICAM1	TRUE	reported
rs112679566	19	10130430	C	T	0.16407	-0.1421	0.012556	1.08e-29	35372	ENSG00000090339.4	ICAM1	TRUE	reported
rs34249920	19	10141157	T	C	0.16714	-0.1369	0.012551	1.061e-27	35370	ENSG00000090339.4	ICAM1	TRUE	reported
rs79123312	19	10143275	A	G	0.10586	0.1443	0.015279	3.587e-21	35371	ENSG00000090339.4	ICAM1	TRUE	reported
rs75052170	19	10152433	T	C	0.06984	-0.2421	0.018336	8.366e-40	35375	ENSG00000090339.4	ICAM1	TRUE	reported
rs10432313	19	10157666	G	A	0.03762	0.2837	0.02457	7.668e-31	35375	ENSG00000090339.4	ICAM1	TRUE	reported
rs77259842	19	10157743	T	C	0.13762	0.0846	0.013729	7.186e-10	35375	ENSG00000090339.4	ICAM1	TRUE	reported
rs117815717	19	10176616	T	C	0.03051	0.205	0.027084	3.758e-14	35373	ENSG00000090339.4	ICAM1	TRUE	reported
rs11666898	19	10193325	T	C	0.30521	-0.1445	0.01015	5.483e-46	35370	ENSG00000090339.4	ICAM1	TRUE	reported
rs111619143	19	10201378	C	A	0.24931	-0.0663	0.010855	1.011e-09	35366	ENSG00000090339.4	ICAM1	TRUE	reported
rs6511432	19	10208008	T	C	0.05751	-0.2593	0.020173	8.17e-38	35368	ENSG00000090339.4	ICAM1	TRUE	reported
rs8107814	19	10208412	T	C	0.08606	-0.247	0.016533	1.819e-50	35368	ENSG00000090339.4	ICAM1	TRUE	reported
rs28379440	19	10208845	G	C	0.25013	0.0725	0.010822	2.095e-11	35368	ENSG00000090339.4	ICAM1	TRUE	reported
rs73508826	19	10211507	A	G	0.13631	-0.1042	0.013721	3.093e-14	35369	ENSG00000090339.4	ICAM1	TRUE	reported
rs192542025	19	10214152	A	G	0.01382	0.2412	0.039868	1.449e-09	35369	ENSG00000090339.4	ICAM1	TRUE	reported
rs6511435	19	10214492	C	T	0.24973	0.1156	0.010702	3.375e-27	35367	ENSG00000090339.4	ICAM1	TRUE	reported
rs188904931	19	10214503	A	G	0.01606	-0.5612	0.037291	3.492e-51	35369	ENSG00000090339.4	ICAM1	TRUE	reported
rs78374606	19	10219077	A	G	0.02099	0.3365	0.032236	1.654e-25	35373	ENSG00000090339.4	ICAM1	TRUE	reported
rs73011214	19	10222205	A	G	0.10754	0.0961	0.015059	1.752e-10	35374	ENSG00000090339.4	ICAM1	TRUE	reported
rs3816556	19	10225682	CAACCAAGTAGAG	GAACCAAGTAGAG	0.24165	-0.0923	0.010936	3.173e-17	35374	ENSG00000090339.4	ICAM1	TRUE	reported
rs3826786	19	10227204	C	T	0.16456	-0.331	0.012498	1.495e-154	35374	ENSG00000090339.4	ICAM1	TRUE	reported
rs74646938	19	10232487	AAAAAA	AAAAAT	0.08138	0.1694	0.017093	3.752e-23	35374	ENSG00000090339.4	ICAM1	TRUE	reported
rs143368517	19	10235127	T	C	0.01143	-0.4943	0.044052	3.223e-29	35375	ENSG00000090339.4	ICAM1	TRUE	reported
rs188752134	19	10243042	C	A	0.01928	0.6612	0.033736	1.571e-85	35374	ENSG00000090339.4	ICAM1	TRUE	reported
rs6511611	19	10258910	T	C	0.21982	0.2773	0.011168	4.274e-136	35374	ENSG00000090339.4	ICAM1	TRUE	reported
rs12611271	19	10259041	G	A	0.26774	-0.3341	0.010382	1e-200	35374	ENSG00000090339.4	ICAM1	TRUE	reported
rs138890359	19	10263129	A	C	0.01312	0.451	0.042389	1.951e-26	35374	ENSG00000090339.4	ICAM1	TRUE	reported
rs181497881	19	10293753	TTGTGTATATATATATACACG	GTGTGTATATATATATACACG	0.09759	-0.3216	0.015877	3.166e-91	35375	ENSG00000090339.4	ICAM1	TRUE	reported
rs75791454	19	10293789	ATATATATATATATAT	ATATATATATATATTT	0.09542	0.2548	0.016112	2.471e-56	35364	ENSG00000090339.4	ICAM1	TRUE	reported
rs144778381	19	10299061	G	C	0.02252	0.2199	0.031448	2.699e-12	35374	ENSG00000090339.4	ICAM1	TRUE	reported
rs112607688	19	10306554	A	G	0.02232	-0.5021	0.031441	2.086e-57	35374	ENSG00000090339.4	ICAM1	TRUE	reported
rs117672823	19	10312518	T	C	0.03403	-0.5917	0.025531	8.082e-119	35374	ENSG00000090339.4	ICAM1	TRUE	reported
rs56357614	19	10335552	T	G	0.0109	0.4803	0.044945	1.178e-26	35375	ENSG00000090339.4	ICAM1	TRUE	reported
rs12610520	19	10349118	A	G	0.20133	-0.2247	0.01163	3.612e-83	35375	ENSG00000090339.4	ICAM1	TRUE	reported
rs62128752	19	10352934	C	A	0.2321	-0.1408	0.010902	3.683e-38	35375	ENSG00000090339.4	ICAM1	TRUE	reported
rs141682135	19	10358536	T	C	0.04503	-0.3738	0.022296	4.397e-63	35376	ENSG00000090339.4	ICAM1	TRUE	reported
rs118094580	19	10358742	A	G	0.04434	0.3805	0.022806	1.699e-62	35376	ENSG00000090339.4	ICAM1	TRUE	reported
rs12327774	19	10372940	CAAAAAAAAAAAAAAGAAAAGAAAAG	CAAAAAAAAAAAAAAGAAAAGAAAAC	0.18915	0.3466	0.011902	1.885e-186	35376	ENSG00000090339.4	ICAM1	TRUE	reported
rs117246422	19	10378297	A	G	0.02011	-0.233	0.032743	1.111e-12	35376	ENSG00000090339.4	ICAM1	TRUE	reported
rs73015195	19	10379410	A	G	0.01338	-0.4378	0.04176	1.027e-25	35376	ENSG00000090339.4	ICAM1	TRUE	reported
rs112872667	19	10386406	CGGAGTCTCATTCTGTC	CGGAGTCTCACTCTGTC	0.07643	-0.6373	0.017374	1e-200	35376	ENSG00000090339.4	ICAM1	TRUE	reported
rs62130660	19	10386599	G	T	0.37921	0.639	0.00535	1e-200	35376	ENSG00000090339.4	ICAM1	TRUE	reported
rs2358581	19	10391611	G	T	0.26918	-0.6409	0.005868	1e-200	35376	ENSG00000090339.4	ICAM1	TRUE	reported
rs5030397	19	10392379	ACCCCCCCT	ACCCCCCCG	0.03512	0.5795	0.025124	1.028e-117	35374	ENSG00000090339.4	ICAM1	TRUE	reported
rs1799969	19	10394792	A	G	0.13507	-0.7635	0.007704	1e-200	35376	ENSG00000090339.4	ICAM1	TRUE	reported
rs3093033	19	10395031	A	G	0.01793	0.5228	0.034349	2.59e-52	35376	ENSG00000090339.4	ICAM1	TRUE	reported
rs41276880	19	10395502	A	G	0.02021	-0.7037	0.033498	5.655e-98	35376	ENSG00000090339.4	ICAM1	TRUE	reported
rs80066865	19	10401674	G	C	0.05509	0.4519	0.020495	9.658e-108	35376	ENSG00000090339.4	ICAM1	TRUE	reported
rs17852402	19	10404519	A	G	0.11861	-0.6753	0.008243	1e-200	35376	ENSG00000090339.4	ICAM1	TRUE	reported
rs2291473	19	10415781	C	T	0.14184	-0.0786	0.013482	5.537e-09	35377	ENSG00000090339.4	ICAM1	TRUE	reported
rs74956615	19	10427721	ACAAAGTT	TCAAAGTT	0.05186	0.5736	0.021095	8.292e-163	35377	ENSG00000090339.4	ICAM1	TRUE	reported
rs113337445	19	10427884	A	G	0.01837	0.4317	0.034199	1.575e-36	35377	ENSG00000090339.4	ICAM1	TRUE	reported
rs10411056	19	10436903	C	A	0.07809	0.6151	0.017161	1e-200	35377	ENSG00000090339.4	ICAM1	TRUE	reported
rs2278442	19	10444826	A	G	0.30555	-0.4306	0.005809	1e-200	35377	ENSG00000090339.4	ICAM1	TRUE	reported
rs2304237	19	10446568	C	T	0.22019	-0.3111	0.011221	3.455e-169	35377	ENSG00000090339.4	ICAM1	TRUE	reported
rs12720359	19	10464138	G	C	0.02224	-0.4254	0.031305	4.67e-42	35377	ENSG00000090339.4	ICAM1	TRUE	reported
rs74675346	19	10482638	A	C	0.05466	0.3994	0.020789	2.956e-82	35377	ENSG00000090339.4	ICAM1	TRUE	reported
rs11881260	19	10505203	AATTAATTAATTT	AATTAATTTATTT	0.09227	0.3167	0.016141	1.019e-85	35377	ENSG00000090339.4	ICAM1	TRUE	reported
rs118003100	19	10509705	T	C	0.0282	-0.6043	0.027825	1.384e-104	35377	ENSG00000090339.4	ICAM1	TRUE	reported
rs76617690	19	10519141	T	C	0.02685	0.4657	0.029085	1.056e-57	35377	ENSG00000090339.4	ICAM1	TRUE	reported
rs116945180	19	10553382	G	T	0.05066	0.5246	0.021214	5.193e-135	35378	ENSG00000090339.4	ICAM1	TRUE	reported
rs146187364	19	10553511	C	T	0.01092	-0.5386	0.043935	1.501e-34	35378	ENSG00000090339.4	ICAM1	TRUE	reported
rs139368025	19	10553658	CATATTAT	CATATTAC	0.01452	0.5048	0.038355	1.465e-39	35378	ENSG00000090339.4	ICAM1	TRUE	reported
rs143756038	19	10567325	T	C	0.02096	-0.6027	0.032374	2.358e-77	35379	ENSG00000090339.4	ICAM1	TRUE	reported
rs11666263	19	10590684	G	A	0.32932	0.385	0.005746	1e-200	35378	ENSG00000090339.4	ICAM1	TRUE	reported
rs113845278	19	10607426	T	C	0.02644	0.5499	0.028909	1.133e-80	35378	ENSG00000090339.4	ICAM1	TRUE	reported
rs10409101	19	10621208	C	G	0.15343	-0.4515	0.012765	1e-200	35377	ENSG00000090339.4	ICAM1	TRUE	reported
rs10416073	19	10625796	C	A	0.04744	-0.5207	0.021631	4.971e-128	35377	ENSG00000090339.4	ICAM1	TRUE	reported
rs892042	19	10626561	C	T	0.07789	-0.2854	0.017462	4.779e-60	35377	ENSG00000090339.4	ICAM1	TRUE	reported
rs10416139	19	10627322	T	C	0.30023	0.1974	0.010176	8.063e-84	35377	ENSG00000090339.4	ICAM1	TRUE	reported
rs147279753	19	10628165	A	G	0.01573	-0.5438	0.037712	3.883e-47	35377	ENSG00000090339.4	ICAM1	TRUE	reported
rs117986131	19	10642158	T	C	0.02059	-0.4604	0.033219	1.116e-43	35377	ENSG00000090339.4	ICAM1	TRUE	reported
rs34448858	19	10643886	A	G	0.02778	-0.4745	0.027801	2.58e-65	35377	ENSG00000090339.4	ICAM1	TRUE	reported
rs34495400	19	10664661	T	C	0.0105	0.4997	0.046164	2.637e-27	35377	ENSG00000090339.4	ICAM1	TRUE	reported
rs3826709	19	10670184	G	C	0.47112	-0.0529	0.009419	1.951e-08	35377	ENSG00000090339.4	ICAM1	TRUE	reported
rs118167193	19	10688076	G	A	0.03941	0.3918	0.023978	5.154e-60	35377	ENSG00000090339.4	ICAM1	TRUE	reported
rs117719127	19	10689018	T	C	0.01623	0.4022	0.036933	1.286e-27	35377	ENSG00000090339.4	ICAM1	TRUE	reported
rs4804510	19	10703280	A	G	0.31587	-0.1884	0.009972	1.314e-79	35377	ENSG00000090339.4	ICAM1	TRUE	reported
rs12985613	19	10718423	ATTTTTTT	ATTATTTT	0.20367	-0.1482	0.011624	3.158e-37	35377	ENSG00000090339.4	ICAM1	TRUE	reported
rs140244778	19	10761462	T	C	0.01207	-0.264	0.042159	3.802e-10	35377	ENSG00000090339.4	ICAM1	TRUE	reported
rs2569507	19	10798904	A	G	0.42424	-0.1164	0.009437	5.917e-35	35377	ENSG00000090339.4	ICAM1	TRUE	reported
rs149401337	19	10809319	C	T	0.07366	0.2595	0.017984	3.356e-47	35377	ENSG00000090339.4	ICAM1	TRUE	reported
rs147831595	19	10811593	T	C	0.02406	-0.3336	0.030218	2.46e-28	35377	ENSG00000090339.4	ICAM1	TRUE	reported
rs193225208	19	10835043	C	T	0.01448	0.4106	0.039754	5.23e-25	35377	ENSG00000090339.4	ICAM1	TRUE	reported
rs4586563	19	10894366	ATTATTATTATTATTTTTTTTTA	ATTATTATTATTATTATTTTTTA	0.48993	-0.1153	0.00937	8.431e-35	35380	ENSG00000090339.4	ICAM1	TRUE	reported
rs148251570	19	10920818	G	T	0.0348	0.5108	0.025616	1.8e-88	35384	ENSG00000090339.4	ICAM1	TRUE	reported
rs78688793	19	10926609	A	G	0.0272	0.5522	0.028686	1.425e-82	35384	ENSG00000090339.4	ICAM1	TRUE	reported
rs12973986	19	10936159	G	A	0.23309	0.0675	0.01105	1.005e-09	35384	ENSG00000090339.4	ICAM1	TRUE	reported
rs12976203	19	10945294	A	T	0.05783	-0.2953	0.019811	3.011e-50	35385	ENSG00000090339.4	ICAM1	TRUE	reported
rs73007599	19	10946416	T	C	0.13701	0.1845	0.013505	1.717e-42	35384	ENSG00000090339.4	ICAM1	TRUE	reported
rs36096247	19	10988818	T	G	0.02221	0.3898	0.031788	1.437e-34	35382	ENSG00000090339.4	ICAM1	TRUE	reported
rs1529711	19	11023434	T	C	0.19895	-0.2158	0.011599	2.928e-77	35381	ENSG00000090339.4	ICAM1	TRUE	reported
rs147566958	19	11043530	T	C	0.04432	-0.1512	0.022526	1.916e-11	35378	ENSG00000090339.4	ICAM1	TRUE	reported
rs115922170	19	11047780	TGTTTTG	TTTTTTG	0.02126	-0.2023	0.032723	6.322e-10	35378	ENSG00000090339.4	ICAM1	TRUE	reported
rs111985416	19	11064046	TCGTGTGTGTGTGTGTGTGTGTGTGCGCGCGCGCGCGCGCGT	TCGTGTGTGTGTGTGTGTGTGTGTGTGCGCGCGCGCGCGCGT	0.05367	-0.1603	0.020888	1.666e-14	35375	ENSG00000090339.4	ICAM1	TRUE	reported
rs143966209	19	11083685	T	C	0.03219	-0.4037	0.026298	3.497e-53	35380	ENSG00000090339.4	ICAM1	TRUE	reported
rs10417443	19	11129429	G	C	0.47701	0.1541	0.00931	1.563e-61	35379	ENSG00000090339.4	ICAM1	TRUE	reported
rs141704615	19	11149600	G	A	0.01306	-0.5251	0.041202	3.344e-37	35379	ENSG00000090339.4	ICAM1	TRUE	reported
rs11668554	19	11157919	G	A	0.33185	-0.1097	0.009916	1.9e-28	35378	ENSG00000090339.4	ICAM1	TRUE	reported
rs2421198	19	11164968	T	C	0.29567	0.2329	0.010187	1.115e-115	35379	ENSG00000090339.4	ICAM1	TRUE	reported
rs113131294	19	11170576	C	G	0.02725	-0.1794	0.029178	7.826e-10	35379	ENSG00000090339.4	ICAM1	TRUE	reported
rs885765	19	11216700	G	A	0.06247	0.2127	0.019255	2.279e-28	35379	ENSG00000090339.4	ICAM1	TRUE	reported
rs78598082	19	11222047	T	C	0.02285	-0.3998	0.03128	2.089e-37	35379	ENSG00000090339.4	ICAM1	TRUE	reported
rs1962352	19	11226543	G	A	0.45199	-0.1006	0.009374	7.192e-27	35381	ENSG00000090339.4	ICAM1	TRUE	reported
rs41306974	19	11238637	A	G	0.03581	-0.1369	0.025034	4.538e-08	35382	ENSG00000090339.4	ICAM1	TRUE	reported
rs17249001	19	11241428	A	G	0.08046	-0.1616	0.017284	8.799e-21	35382	ENSG00000090339.4	ICAM1	TRUE	reported
rs143587805	19	11243542	T	A	0.01125	-0.5675	0.043683	1.37e-38	35382	ENSG00000090339.4	ICAM1	TRUE	reported
rs72658879	19	11244008	A	G	0.0304	0.1808	0.02748	4.725e-11	35382	ENSG00000090339.4	ICAM1	TRUE	reported
rs62129135	19	11247854	C	G	0.07438	0.1727	0.017795	2.876e-22	35382	ENSG00000090339.4	ICAM1	TRUE	reported
rs140321423	19	11278266	G	C	0.01277	0.2906	0.041233	1.818e-12	35381	ENSG00000090339.4	ICAM1	TRUE	reported
rs146576912	19	11283222	T	C	0.05045	0.1577	0.021135	8.545e-14	35381	ENSG00000090339.4	ICAM1	TRUE	reported
rs150380236	19	11293125	T	C	0.01232	-0.4462	0.042496	8.659e-26	35380	ENSG00000090339.4	ICAM1	TRUE	reported
rs35616216	19	11293434	A	G	0.0858	-0.2592	0.016746	4.886e-54	35380	ENSG00000090339.4	ICAM1	TRUE	reported
rs111242631	19	11297059	A	G	0.19439	0.1364	0.011831	9.393e-31	35381	ENSG00000090339.4	ICAM1	TRUE	reported
rs111279811	19	11298369	T	C	0.02903	0.309	0.028154	5.024e-28	35382	ENSG00000090339.4	ICAM1	TRUE	reported
rs76288880	19	11302336	G	A	0.10704	-0.1252	0.015107	1.158e-16	35381	ENSG00000090339.4	ICAM1	TRUE	reported
rs146171706	19	11305288	A	G	0.01262	0.2731	0.04313	2.42e-10	35382	ENSG00000090339.4	ICAM1	TRUE	reported
rs114646860	19	11321155	T	C	0.10484	-0.2102	0.015282	4.786e-43	35381	ENSG00000090339.4	ICAM1	TRUE	reported
rs117752662	19	11347828	G	C	0.04498	-0.1499	0.022449	2.434e-11	35382	ENSG00000090339.4	ICAM1	TRUE	reported
rs77877763	19	11357723	A	G	0.01827	-0.2835	0.034545	2.276e-16	35382	ENSG00000090339.4	ICAM1	TRUE	reported
rs2445128	19	11374980	A	G	0.12492	-0.1008	0.014141	1.018e-12	35379	ENSG00000090339.4	ICAM1	TRUE	reported
rs11779998	8	120403627	T	C	0.24093	0.0785	0.00941	7.29e-17	35361	ENSG00000136999.4	NOV	TRUE	reported
rs33092	12	28126392	A	G	0.46132	-0.0518	0.007938	6.792e-11	35353	ENSG00000087494.11	PTHLH	TRUE	reported
rs812020	12	28151609	C	A	0.28165	0.0487	0.008788	2.995e-08	35353	ENSG00000087494.11	PTHLH	TRUE	reported
rs229988	12	28218232	C	T	0.47592	0.0525	0.007925	3.477e-11	35354	ENSG00000087494.11	PTHLH	TRUE	reported
rs11049365	12	28291334	A	C	0.27057	0.1225	0.008925	7.177e-43	35354	ENSG00000087494.11	PTHLH	TRUE	reported
rs117574519	12	28443379	C	G	0.03894	0.1392	0.020593	1.385e-11	35354	ENSG00000087494.11	PTHLH	TRUE	reported
rs144133875	12	28761921	T	G	0.03914	0.1271	0.020405	4.696e-10	35356	ENSG00000087494.11	PTHLH	TRUE	reported
rs12320044	12	29028788	C	T	0.45627	0.0878	0.0079	1.065e-28	35352	ENSG00000087494.11	PTHLH	TRUE	reported
rs111590278	19	50657087	T	C	0.02831	-0.2186	0.033611	7.832e-11	35375	ENSG00000129450.4	SIGLEC9	TRUE	reported
rs4802671	19	50722311	CTCTATA	CTATATA	0.34198	0.0714	0.011856	1.722e-09	35375	ENSG00000129450.4	SIGLEC9	TRUE	reported
rs10425211	19	50743096	A	G	0.49761	-0.0745	0.011241	3.42e-11	35375	ENSG00000129450.4	SIGLEC9	TRUE	reported
rs112106001	19	50749641	A	G	0.04145	0.1786	0.029054	7.886e-10	35376	ENSG00000129450.4	SIGLEC9	TRUE	reported
rs10406788	19	50789967	A	G	0.10578	0.1152	0.018299	3.068e-10	35373	ENSG00000129450.4	SIGLEC9	TRUE	reported
rs7247511	19	50795001	A	G	0.15302	-0.0885	0.015598	1.397e-08	35373	ENSG00000129450.4	SIGLEC9	TRUE	reported
rs73060471	19	50809760	A	G	0.02957	0.246	0.033333	1.582e-13	35371	ENSG00000129450.4	SIGLEC9	TRUE	reported
rs61729811	19	50926126	T	C	0.04715	-0.1533	0.026648	8.78e-09	35373	ENSG00000129450.4	SIGLEC9	TRUE	reported
rs1274598	19	50973075	C	T	0.35662	-0.0724	0.011766	7.589e-10	35374	ENSG00000129450.4	SIGLEC9	TRUE	reported
rs62116098	19	51064568	C	A	0.15914	0.1142	0.015262	7.293e-14	35372	ENSG00000129450.4	SIGLEC9	TRUE	reported
rs10406947	19	51066753	A	G	0.20233	-0.097	0.013984	4.019e-12	35372	ENSG00000129450.4	SIGLEC9	TRUE	reported
rs2387121	19	51075850	G	A	0.18794	0.1012	0.014339	1.691e-12	35374	ENSG00000129450.4	SIGLEC9	TRUE	reported
rs34364746	19	51137199	G	A	0.19851	0.0766	0.014007	4.533e-08	35373	ENSG00000129450.4	SIGLEC9	TRUE	reported
rs117398250	19	51140507	A	G	0.02765	0.183	0.033562	4.965e-08	35373	ENSG00000129450.4	SIGLEC9	TRUE	reported
rs12981603	19	51151285	C	G	0.08565	-0.1375	0.019945	5.426e-12	35372	ENSG00000129450.4	SIGLEC9	TRUE	reported
rs118060761	19	51155274	G	T	0.06304	-0.1289	0.023038	2.206e-08	35372	ENSG00000129450.4	SIGLEC9	TRUE	reported
rs10404821	19	51161088	A	C	0.34699	-0.0778	0.011897	6.163e-11	35373	ENSG00000129450.4	SIGLEC9	TRUE	reported
rs73596615	19	51166225	A	G	0.11407	-0.1384	0.017739	6.1e-15	35372	ENSG00000129450.4	SIGLEC9	TRUE	reported
rs118001464	19	51184808	A	G	0.0424	0.1547	0.027689	2.31e-08	35369	ENSG00000129450.4	SIGLEC9	TRUE	reported
rs144724875	19	51195936	T	C	0.02058	-0.3492	0.039985	2.475e-18	35368	ENSG00000129450.4	SIGLEC9	TRUE	reported
rs117123737	19	51196129	A	G	0.02883	-0.1956	0.034034	9.074e-09	35368	ENSG00000129450.4	SIGLEC9	TRUE	reported
rs11669904	19	51208645	C	T	0.18313	0.1191	0.014434	1.563e-16	35367	ENSG00000129450.4	SIGLEC9	TRUE	reported
rs8108704	19	51247540	C	A	0.08417	0.1825	0.02025	2.017e-19	35368	ENSG00000129450.4	SIGLEC9	TRUE	reported
rs60522538	19	51252114	T	C	0.36859	0.0748	0.011747	1.923e-10	35362	ENSG00000129450.4	SIGLEC9	TRUE	reported
rs34504112	19	51252887	G	A	0.07018	0.1403	0.021889	1.458e-10	35363	ENSG00000129450.4	SIGLEC9	TRUE	reported
rs79138668	19	51255776	TCCCCCAAGCC	TGCCCCAAGCC	0.0684	0.1647	0.022483	2.382e-13	35362	ENSG00000129450.4	SIGLEC9	TRUE	reported
rs73044695	19	51257463	A	G	0.06486	-0.1669	0.022902	3.158e-13	35363	ENSG00000129450.4	SIGLEC9	TRUE	reported
rs12977734	19	51263413	A	T	0.40575	-0.0899	0.011487	5.037e-15	35363	ENSG00000129450.4	SIGLEC9	TRUE	reported
rs73046526	19	51264336	G	A	0.08837	0.2087	0.01984	7.053e-26	35363	ENSG00000129450.4	SIGLEC9	TRUE	reported
rs3859449	19	51266918	TC	TG	0.06852	0.1754	0.022718	1.155e-14	35363	ENSG00000129450.4	SIGLEC9	TRUE	reported
rs34231265	19	51276741	T	G	0.39137	0.0969	0.011508	3.761e-17	35363	ENSG00000129450.4	SIGLEC9	TRUE	reported
rs117944511	19	51280562	A	G	0.01359	-0.2701	0.049038	3.63e-08	35363	ENSG00000129450.4	SIGLEC9	TRUE	reported
rs567109128	19	51285705	AAGAAA	AAAAAA	0.01637	0.3549	0.043634	4.167e-16	35363	ENSG00000129450.4	SIGLEC9	TRUE	reported
rs147889053	19	51304362	C	T	0.01453	-0.3011	0.047615	2.554e-10	35371	ENSG00000129450.4	SIGLEC9	TRUE	reported
rs3212820	19	51326353	CCCCCA	CCCCCC	0.21727	-0.1033	0.013624	3.395e-14	35369	ENSG00000129450.4	SIGLEC9	TRUE	reported
rs2659056	19	51335943	C	T	0.2544	-0.1191	0.01284	1.765e-20	35371	ENSG00000129450.4	SIGLEC9	TRUE	reported
rs266851	19	51336339	T	C	0.19433	0.105	0.014167	1.248e-13	35371	ENSG00000129450.4	SIGLEC9	TRUE	reported
rs113836077	19	51352743	C	T	0.01062	0.311	0.055113	1.672e-08	35370	ENSG00000129450.4	SIGLEC9	TRUE	reported
rs113614638	19	51352778	A	G	0.0345	0.1969	0.030615	1.264e-10	35370	ENSG00000129450.4	SIGLEC9	TRUE	reported
rs2739451	19	51357271	C	T	0.41301	0.1095	0.011435	1.007e-21	35369	ENSG00000129450.4	SIGLEC9	TRUE	reported
rs1506685	19	51378725	G	A	0.31905	0.0953	0.012094	3.268e-15	35370	ENSG00000129450.4	SIGLEC9	TRUE	reported
rs198978	19	51383072	T	G	0.32659	-0.0927	0.01206	1.513e-14	35371	ENSG00000129450.4	SIGLEC9	TRUE	reported
rs138103226	19	51397227	C	T	0.02714	-0.2723	0.034231	1.793e-15	35371	ENSG00000129450.4	SIGLEC9	TRUE	reported
rs35945487	19	51410286	A	G	0.01033	-0.3289	0.055712	3.556e-09	35370	ENSG00000129450.4	SIGLEC9	TRUE	reported
rs7255024	19	51411263	A	C	0.07814	-0.1465	0.020891	2.342e-12	35371	ENSG00000129450.4	SIGLEC9	TRUE	reported
rs2978642	19	51413906	T	A	0.2218	-0.0992	0.013494	1.961e-13	35370	ENSG00000129450.4	SIGLEC9	TRUE	reported
rs2664153	19	51415252	A	G	0.36671	-0.0729	0.011601	3.299e-10	35370	ENSG00000129450.4	SIGLEC9	TRUE	reported
rs75111430	19	51426271	A	C	0.01721	-0.343	0.04311	1.771e-15	35370	ENSG00000129450.4	SIGLEC9	TRUE	reported
rs268905	19	51450929	T	C	0.35204	0.0976	0.01179	1.252e-16	35360	ENSG00000129450.4	SIGLEC9	TRUE	reported
rs34338963	19	51451087	C	A	0.45812	-0.095	0.011353	5.858e-17	35360	ENSG00000129450.4	SIGLEC9	TRUE	reported
rs138434109	19	51454773	T	C	0.01035	0.3551	0.055042	1.108e-10	35361	ENSG00000129450.4	SIGLEC9	TRUE	reported
rs2232528	19	51456581	G	C	0.04953	-0.1883	0.02591	3.662e-13	35363	ENSG00000129450.4	SIGLEC9	TRUE	reported
rs77665111	19	51465880	C	A	0.06882	-0.1301	0.022066	3.723e-09	35366	ENSG00000129450.4	SIGLEC9	TRUE	reported
rs1654535	19	51473947	C	T	0.30364	-0.1112	0.012218	8.899e-20	35361	ENSG00000129450.4	SIGLEC9	TRUE	reported
rs151034940	19	51475847	T	C	0.03317	0.2497	0.031117	1.018e-15	35368	ENSG00000129450.4	SIGLEC9	TRUE	reported
rs76662835	19	51482233	T	G	0.13518	-0.1545	0.01651	8.112e-21	35367	ENSG00000129450.4	SIGLEC9	TRUE	reported
rs1654522	19	51486770	A	C	0.16946	0.1639	0.015256	6.349e-27	35365	ENSG00000129450.4	SIGLEC9	TRUE	reported
rs12979918	19	51487766	G	A	0.0302	0.342	0.03283	2.068e-25	35369	ENSG00000129450.4	SIGLEC9	TRUE	reported
rs6509509	19	51505371	A	G	0.43839	0.0916	0.011377	8.18e-16	35368	ENSG00000129450.4	SIGLEC9	TRUE	reported
rs10404395	19	51506096	C	G	0.05901	0.2829	0.023968	3.751e-32	35371	ENSG00000129450.4	SIGLEC9	TRUE	reported
rs113411910	19	51507944	A	C	0.10044	0.19	0.018782	4.683e-24	35369	ENSG00000129450.4	SIGLEC9	TRUE	reported
rs117025461	19	51518037	CTGGAGCGTAGTATCTGGATCAGT	CTGGAGCGTAGCATCTGGATCAGT	0.07402	-0.227	0.021432	3.261e-26	35368	ENSG00000129450.4	SIGLEC9	TRUE	reported
rs118067668	19	51527804	T	C	0.04452	-0.1476	0.027028	4.735e-08	35364	ENSG00000129450.4	SIGLEC9	TRUE	reported
rs78018472	19	51534691	T	C	0.05742	-0.2091	0.024347	8.827e-18	35364	ENSG00000129450.4	SIGLEC9	TRUE	reported
rs2691230	19	51547775	A	T	0.29419	0.086	0.012318	2.915e-12	35366	ENSG00000129450.4	SIGLEC9	TRUE	reported
rs6509516	19	51548192	C	T	0.34413	0.0844	0.011878	1.2e-12	35365	ENSG00000129450.4	SIGLEC9	TRUE	reported
rs28600219	19	51550252	A	G	0.49517	-0.1396	0.011182	9.095e-36	35371	ENSG00000129450.4	SIGLEC9	TRUE	reported
rs7249762	19	51550760	CTCCCTTCTA	TTCCCTTCTA	0.34311	-0.088	0.011856	1.149e-13	35369	ENSG00000129450.4	SIGLEC9	TRUE	reported
rs6509517	19	51552648	T	A	0.02666	-0.358	0.035297	3.575e-24	35377	ENSG00000129450.4	SIGLEC9	TRUE	reported
rs885146	19	51554057	ATTTTTTTTTTGCAGG	ATTTTTTTTTTGCAGT	0.43081	0.0795	0.011393	2.997e-12	35376	ENSG00000129450.4	SIGLEC9	TRUE	reported
rs62114069	19	51554410	TT	TA	0.01972	0.5494	0.039434	4.043e-44	35376	ENSG00000129450.4	SIGLEC9	TRUE	reported
rs142805455	19	51565873	A	G	0.03007	0.5445	0.031759	6.875e-66	35376	ENSG00000129450.4	SIGLEC9	TRUE	reported
rs2569475	19	51565974	AG	AA	0.35852	0.0905	0.011688	9.695e-15	35377	ENSG00000129450.4	SIGLEC9	TRUE	reported
rs1404320	19	51566146	T	C	0.3097	0.1519	0.012205	1.48e-35	35377	ENSG00000129450.4	SIGLEC9	TRUE	reported
rs1001538	19	51572155	C	T	0.31532	-0.0964	0.012053	1.262e-15	35376	ENSG00000129450.4	SIGLEC9	TRUE	reported
rs145396720	19	51574913	T	C	0.01995	0.4179	0.040576	7.108e-25	35374	ENSG00000129450.4	SIGLEC9	TRUE	reported
rs2569485	19	51578437	C	T	0.49949	-0.1537	0.011261	2.057e-42	35373	ENSG00000129450.4	SIGLEC9	TRUE	reported
rs117296079	19	51579634	T	C	0.01947	-0.2332	0.040109	6.095e-09	35374	ENSG00000129450.4	SIGLEC9	TRUE	reported
rs2072689	19	51585615	T	C	0.44725	-0.3358	0.0111	1e-200	35372	ENSG00000129450.4	SIGLEC9	TRUE	reported
rs73596529	19	51587953	TCCTAGG	CCCTAGG	0.15061	-0.1157	0.015769	2.185e-13	35373	ENSG00000129450.4	SIGLEC9	TRUE	reported
rs567866031	19	51588231	ATTTTATTTA	ATTTTATTTT	0.02025	0.4998	0.039854	4.468e-36	35373	ENSG00000129450.4	SIGLEC9	TRUE	reported
rs118089616	19	51588897	C	G	0.01689	-0.6175	0.044326	4.113e-44	35374	ENSG00000129450.4	SIGLEC9	TRUE	reported
rs73051055	19	51593442	A	T	0.19943	-0.1545	0.014091	5.657e-28	35374	ENSG00000129450.4	SIGLEC9	TRUE	reported
rs34974522	19	51595288	A	G	0.42304	-0.5456	0.006219	1e-200	35373	ENSG00000129450.4	SIGLEC9	TRUE	reported
rs117865974	19	51596892	C	T	0.06273	0.3487	0.023183	3.941e-51	35373	ENSG00000129450.4	SIGLEC9	TRUE	reported
rs117747751	19	51599029	A	G	0.02067	-0.5195	0.039671	3.506e-39	35374	ENSG00000129450.4	SIGLEC9	TRUE	reported
rs2691255	19	51608974	A	G	0.26378	-0.515	0.007078	1e-200	35374	ENSG00000129450.4	SIGLEC9	TRUE	reported
rs2569433	19	51611263	A	G	0.19857	-0.519	0.007927	1e-200	35373	ENSG00000129450.4	SIGLEC9	TRUE	reported
rs142961815	19	51612080	T	G	0.01216	-0.5192	0.052261	2.938e-23	35374	ENSG00000129450.4	SIGLEC9	TRUE	reported
rs76334147	19	51614189	G	A	0.12959	-0.6252	0.009488	1e-200	35373	ENSG00000129450.4	SIGLEC9	TRUE	reported
rs62115964	19	51621561	C	A	0.18522	-0.5179	0.014037	1e-200	35370	ENSG00000129450.4	SIGLEC9	TRUE	reported
rs273693	19	51632639	A	G	0.48836	-0.4384	0.006307	1e-200	35371	ENSG00000129450.4	SIGLEC9	TRUE	reported
rs118147512	19	51635701	G	A	0.01119	-0.5761	0.054074	1.671e-26	35372	ENSG00000129450.4	SIGLEC9	TRUE	reported
rs8109338	19	51636590	C	G	0.05637	0.5946	0.023703	7.096e-139	35372	ENSG00000129450.4	SIGLEC9	TRUE	reported
rs190502932	19	51639959	T	A	0.01039	-0.5475	0.055546	6.411e-23	35372	ENSG00000129450.4	SIGLEC9	TRUE	reported
rs1710378	19	51639980	G	A	0.12656	0.4133	0.016791	8.826e-134	35373	ENSG00000129450.4	SIGLEC9	TRUE	reported
rs34681424	19	51640330	G	C	0.11604	0.6384	0.016971	1e-200	35371	ENSG00000129450.4	SIGLEC9	TRUE	reported
rs76195063	19	51640721	T	C	0.19135	-0.0789	0.014444	4.696e-08	35370	ENSG00000129450.4	SIGLEC9	TRUE	reported
rs11669773	19	51641038	G	C	0.07294	-0.2259	0.021506	8.296e-26	35370	ENSG00000129450.4	SIGLEC9	TRUE	reported
rs2459143	19	51643061	C	A	0.05668	0.3526	0.024131	2.348e-48	35372	ENSG00000129450.4	SIGLEC9	TRUE	reported
rs1710384	19	51644501	A	T	0.19393	0.2129	0.01422	1.126e-50	35372	ENSG00000129450.4	SIGLEC9	TRUE	reported
rs111774908	19	51654368	G	A	0.03497	0.4657	0.029908	1.148e-54	35372	ENSG00000129450.4	SIGLEC9	TRUE	reported
rs137953543	19	51663186	C	A	0.01298	-0.4375	0.047617	4.006e-20	35374	ENSG00000129450.4	SIGLEC9	TRUE	reported
rs148508795	19	51667716	T	C	0.01198	0.3793	0.05137	1.539e-13	35374	ENSG00000129450.4	SIGLEC9	TRUE	reported
rs76206169	19	51677390	A	G	0.02933	0.1878	0.033423	1.922e-08	35375	ENSG00000129450.4	SIGLEC9	TRUE	reported
rs138894449	19	51680374	G	A	0.06443	-0.3594	0.023431	4.239e-53	35375	ENSG00000129450.4	SIGLEC9	TRUE	reported
rs17715691	19	51681965	A	C	0.33021	-0.1425	0.011924	6.419e-33	35375	ENSG00000129450.4	SIGLEC9	TRUE	reported
rs2943779	19	51686351	C	A	0.03385	-0.3269	0.031033	6.029e-26	35373	ENSG00000129450.4	SIGLEC9	TRUE	reported
rs73055111	19	51690369	C	G	0.04155	0.3052	0.028227	3.012e-27	35375	ENSG00000129450.4	SIGLEC9	TRUE	reported
rs56411232	19	51701003	G	C	0.02758	0.3776	0.034042	1.367e-28	35375	ENSG00000129450.4	SIGLEC9	TRUE	reported
rs138593008	19	51711690	G	A	0.02026	-0.5103	0.040625	3.445e-36	35375	ENSG00000129450.4	SIGLEC9	TRUE	reported
rs273636	19	51719471	GTCACCCGTGTGTGTGTGTGTGT	GTCACCCGAGTGTGTGTGTGTGT	0.0202	-0.2944	0.041451	1.226e-12	35375	ENSG00000129450.4	SIGLEC9	TRUE	reported
rs113518563	19	51720881	T	G	0.04792	-0.209	0.026572	3.675e-15	35377	ENSG00000129450.4	SIGLEC9	TRUE	reported
rs117533019	19	51725898	T	C	0.01919	-0.3307	0.041427	1.431e-15	35377	ENSG00000129450.4	SIGLEC9	TRUE	reported
rs149201050	19	51732079	A	T	0.02576	0.2597	0.035303	1.89e-13	35377	ENSG00000129450.4	SIGLEC9	TRUE	reported
rs35112940	19	51738917	A	G	0.22406	0.2642	0.013352	3.783e-87	35373	ENSG00000129450.4	SIGLEC9	TRUE	reported
rs147493755	19	51739215	C	T	0.03355	0.1764	0.031556	2.271e-08	35377	ENSG00000129450.4	SIGLEC9	TRUE	reported
rs12971800	19	51752217	C	G	0.07975	-0.1313	0.020856	3.066e-10	35378	ENSG00000129450.4	SIGLEC9	TRUE	reported
rs62115997	19	51761351	C	G	0.01958	-0.3111	0.040305	1.175e-14	35379	ENSG00000129450.4	SIGLEC9	TRUE	reported
rs116983211	19	51771064	G	A	0.02613	-0.3366	0.035417	2.023e-21	35380	ENSG00000129450.4	SIGLEC9	TRUE	reported
rs140829879	19	51771322	G	T	0.03	-0.2965	0.033078	3.139e-19	35380	ENSG00000129450.4	SIGLEC9	TRUE	reported
rs73613991	19	51777078	T	C	0.04855	0.1955	0.026404	1.319e-13	35380	ENSG00000129450.4	SIGLEC9	TRUE	reported
rs117702791	19	51782889	G	A	0.01432	-0.4023	0.047017	1.163e-17	35380	ENSG00000129450.4	SIGLEC9	TRUE	reported
rs8107576	19	51784153	T	A	0.04098	-0.2185	0.027677	2.91e-15	35380	ENSG00000129450.4	SIGLEC9	TRUE	reported
rs73062980	19	51804896	T	C	0.01813	-0.2807	0.042552	4.204e-11	35381	ENSG00000129450.4	SIGLEC9	TRUE	reported
rs117496758	19	51806336	A	G	0.05174	0.3163	0.025292	6.945e-36	35381	ENSG00000129450.4	SIGLEC9	TRUE	reported
rs2455075	19	51808359	G	A	0.06453	0.2948	0.022878	5.4e-38	35381	ENSG00000129450.4	SIGLEC9	TRUE	reported
rs60865738	19	51828595	T	C	0.14774	-0.2609	0.015769	1.726e-61	35379	ENSG00000129450.4	SIGLEC9	TRUE	reported
rs192733404	19	51859425	T	C	0.01893	-0.3269	0.039547	1.384e-16	35379	ENSG00000129450.4	SIGLEC9	TRUE	reported
rs12975262	19	51867002	A	C	0.39963	0.1636	0.011452	2.685e-46	35377	ENSG00000129450.4	SIGLEC9	TRUE	reported
rs148192269	19	51872658	C	G	0.02627	-0.4063	0.035343	1.385e-30	35377	ENSG00000129450.4	SIGLEC9	TRUE	reported
rs3009	19	51874950	A	G	0.39927	0.064	0.011464	2.37e-08	35379	ENSG00000129450.4	SIGLEC9	TRUE	reported
rs150582568	19	51877242	T	G	0.23261	0.1128	0.013404	3.913e-17	35376	ENSG00000129450.4	SIGLEC9	TRUE	reported
rs17659963	19	51878841	C	T	0.11136	0.2295	0.017884	1.072e-37	35376	ENSG00000129450.4	SIGLEC9	TRUE	reported
rs62114205	19	51891603	T	G	0.03916	-0.2759	0.029034	2.043e-21	35378	ENSG00000129450.4	SIGLEC9	TRUE	reported
rs67014220	19	51901964	C	T	0.15527	-0.1461	0.015627	8.855e-21	35377	ENSG00000129450.4	SIGLEC9	TRUE	reported
rs2898691	19	51902327	T	C	0.38631	0.1735	0.011545	4.765e-51	35378	ENSG00000129450.4	SIGLEC9	TRUE	reported
rs73066858	19	51902861	A	G	0.07652	0.1273	0.021156	1.774e-09	35378	ENSG00000129450.4	SIGLEC9	TRUE	reported
rs141279635	19	51904758	A	G	0.02687	0.1951	0.034529	1.601e-08	35378	ENSG00000129450.4	SIGLEC9	TRUE	reported
rs148783636	19	51910979	C	T	0.02282	-0.2883	0.038072	3.664e-14	35378	ENSG00000129450.4	SIGLEC9	TRUE	reported
rs112272141	19	51911006	T	C	0.02103	0.2204	0.039593	2.597e-08	35378	ENSG00000129450.4	SIGLEC9	TRUE	reported
rs73066867	19	51912541	A	T	0.03668	-0.1656	0.03015	3.962e-08	35378	ENSG00000129450.4	SIGLEC9	TRUE	reported
rs62114257	19	51919502	TCCCCCGAAGCC	TCCCCTGAAGCC	0.39132	-0.116	0.011514	7.129e-24	35379	ENSG00000129450.4	SIGLEC9	TRUE	reported
rs71358836	19	51919852	G	A	0.04918	-0.2702	0.025915	1.877e-25	35380	ENSG00000129450.4	SIGLEC9	TRUE	reported
rs3810102	19	51920850	T	C	0.02087	0.3637	0.039847	7.013e-20	35380	ENSG00000129450.4	SIGLEC9	TRUE	reported
rs12981259	19	51924549	A	G	0.42539	-0.1188	0.011341	1.126e-25	35379	ENSG00000129450.4	SIGLEC9	TRUE	reported
rs140987580	19	51928662	G	A	0.04666	-0.2084	0.026643	5.203e-15	35379	ENSG00000129450.4	SIGLEC9	TRUE	reported
rs79983820	19	51950266	A	G	0.0158	-0.3343	0.04455	6.192e-14	35381	ENSG00000129450.4	SIGLEC9	TRUE	reported
rs61735205	19	51957482	T	C	0.03235	0.3796	0.031812	8.003e-33	35380	ENSG00000129450.4	SIGLEC9	TRUE	reported
rs10409962	19	51960940	G	A	0.05196	0.2024	0.025599	2.649e-15	35380	ENSG00000129450.4	SIGLEC9	TRUE	reported
rs36499	19	51967037	A	G	0.01149	-0.4558	0.053678	2.043e-17	35378	ENSG00000129450.4	SIGLEC9	TRUE	reported
rs111271029	19	51968152	C	T	0.17423	0.1792	0.014836	1.374e-33	35377	ENSG00000129450.4	SIGLEC9	TRUE	reported
rs61998206	19	51984738	T	C	0.04997	0.1679	0.02599	1.045e-10	35382	ENSG00000129450.4	SIGLEC9	TRUE	reported
rs113079812	19	51989938	C	A	0.06336	-0.2772	0.023258	9.461e-33	35382	ENSG00000129450.4	SIGLEC9	TRUE	reported
rs10421438	19	51994351	C	T	0.08921	0.2019	0.019745	1.523e-24	35382	ENSG00000129450.4	SIGLEC9	TRUE	reported
rs55759469	19	51994367	T	G	0.16842	0.0983	0.015051	6.524e-11	35382	ENSG00000129450.4	SIGLEC9	TRUE	reported
rs28436300	19	51999779	T	A	0.0443	0.1545	0.026998	1.049e-08	35382	ENSG00000129450.4	SIGLEC9	TRUE	reported
rs61743142	19	52000187	T	C	0.01921	0.319	0.040709	4.65e-15	35382	ENSG00000129450.4	SIGLEC9	TRUE	reported
rs148809065	19	52004878	T	C	0.03191	0.2599	0.032307	8.638e-16	35383	ENSG00000129450.4	SIGLEC9	TRUE	reported
rs8101887	19	52029477	A	G	0.30997	0.1307	0.012121	4.142e-27	35385	ENSG00000129450.4	SIGLEC9	TRUE	reported
rs73067315	19	52040716	C	A	0.02622	0.2088	0.034771	1.913e-09	35385	ENSG00000129450.4	SIGLEC9	TRUE	reported
rs10426927	19	52051780	T	C	0.09301	-0.119	0.019444	9.347e-10	35384	ENSG00000129450.4	SIGLEC9	TRUE	reported
rs76743249	19	52052813	ACT	ACG	0.01946	0.2964	0.040123	1.499e-13	35384	ENSG00000129450.4	SIGLEC9	TRUE	reported
rs45492496	19	52074631	A	T	0.01521	0.3905	0.045397	7.837e-18	35384	ENSG00000129450.4	SIGLEC9	TRUE	reported
rs28683714	19	52081053	G	A	0.42319	0.1033	0.011364	9.865e-20	35384	ENSG00000129450.4	SIGLEC9	TRUE	reported
rs76631059	19	52085462	T	C	0.17216	-0.129	0.014831	3.372e-18	35384	ENSG00000129450.4	SIGLEC9	TRUE	reported
rs7259031	19	52095166	T	C	0.32747	-0.0822	0.012052	9.068e-12	35384	ENSG00000129450.4	SIGLEC9	TRUE	reported
rs141779061	19	52101110	T	C	0.01154	-0.3742	0.052467	9.884e-13	35383	ENSG00000129450.4	SIGLEC9	TRUE	reported
rs117889167	19	52130572	T	A	0.03697	0.2703	0.029894	1.54e-19	35383	ENSG00000129450.4	SIGLEC9	TRUE	reported
rs11673200	19	52151222	C	G	0.39068	-0.0766	0.011526	3.012e-11	35381	ENSG00000129450.4	SIGLEC9	TRUE	reported
rs16982895	19	52155449	T	C	0.19778	-0.0873	0.014241	8.789e-10	35381	ENSG00000129450.4	SIGLEC9	TRUE	reported
rs55977254	19	52155686	T	C	0.22301	0.1014	0.013486	5.518e-14	35381	ENSG00000129450.4	SIGLEC9	TRUE	reported
rs113195981	19	52166965	C	G	0.02525	0.1958	0.035454	3.339e-08	35382	ENSG00000129450.4	SIGLEC9	TRUE	reported
rs11668874	19	52194949	C	G	0.29048	0.0964	0.012388	7.151e-15	35379	ENSG00000129450.4	SIGLEC9	TRUE	reported
rs4239495	19	52204791	C	T	0.327	0.1068	0.012005	5.788e-19	35379	ENSG00000129450.4	SIGLEC9	TRUE	reported
rs62106947	19	52209969	G	A	0.08246	-0.1902	0.020307	7.517e-21	35380	ENSG00000129450.4	SIGLEC9	TRUE	reported
rs140119426	19	52212761	T	A	0.01102	0.4193	0.054135	9.528e-15	35378	ENSG00000129450.4	SIGLEC9	TRUE	reported
rs10419792	19	52215828	G	A	0.48092	0.0843	0.011279	7.76e-14	35378	ENSG00000129450.4	SIGLEC9	TRUE	reported
rs61683178	19	52215974	A	G	0.12841	0.0981	0.016772	4.946e-09	35378	ENSG00000129450.4	SIGLEC9	TRUE	reported
rs3829653	19	52216331	G	T	0.48711	0.1416	0.011282	3.92e-36	35377	ENSG00000129450.4	SIGLEC9	TRUE	reported
rs45580238	19	52216722	T	C	0.01686	0.2788	0.043609	1.624e-10	35377	ENSG00000129450.4	SIGLEC9	TRUE	reported
rs11084111	19	52220351	A	G	0.1086	0.2055	0.01793	2.064e-30	35381	ENSG00000129450.4	SIGLEC9	TRUE	reported
rs79212058	19	52231706	T	G	0.06002	-0.1718	0.02362	3.503e-13	35380	ENSG00000129450.4	SIGLEC9	TRUE	reported
rs7252701	19	52234672	C	A	0.25505	-0.0975	0.012936	4.81e-14	35380	ENSG00000129450.4	SIGLEC9	TRUE	reported
rs111757169	19	52235101	T	C	0.03909	-0.1609	0.028838	2.412e-08	35380	ENSG00000129450.4	SIGLEC9	TRUE	reported
rs12461764	19	52242750	T	G	0.39477	-0.0799	0.011511	3.889e-12	35381	ENSG00000129450.4	SIGLEC9	TRUE	reported
rs4341854	19	52260567	A	C	0.13183	-0.1136	0.016734	1.134e-11	35381	ENSG00000129450.4	SIGLEC9	TRUE	reported
rs150562647	19	52275836	G	A	0.01367	-0.3522	0.047883	1.903e-13	35382	ENSG00000129450.4	SIGLEC9	TRUE	reported
rs2198169	19	52292908	A	G	0.03457	-0.2232	0.030947	5.503e-13	35384	ENSG00000129450.4	SIGLEC9	TRUE	reported
rs55702835	19	52293710	C	T	0.39635	0.1193	0.011468	2.405e-25	35384	ENSG00000129450.4	SIGLEC9	TRUE	reported
rs12978748	19	52296815	T	A	0.08446	-0.1874	0.0203	2.671e-20	35384	ENSG00000129450.4	SIGLEC9	TRUE	reported
rs76676259	19	52310138	C	T	0.03556	0.1907	0.029831	1.631e-10	35385	ENSG00000129450.4	SIGLEC9	TRUE	reported
rs73063011	19	52338183	T	C	0.10004	-0.1093	0.018715	5.209e-09	35386	ENSG00000129450.4	SIGLEC9	TRUE	reported
rs146265704	19	52346306	CAATTATAAAG	CGATTATAAAG	0.0125	-0.4023	0.052064	1.101e-14	35386	ENSG00000129450.4	SIGLEC9	TRUE	reported
rs10412377	19	52350672	G	C	0.22457	0.1742	0.013441	2.047e-38	35385	ENSG00000129450.4	SIGLEC9	TRUE	reported
rs11672250	19	52386648	A	G	0.02641	-0.3529	0.035325	1.684e-23	35385	ENSG00000129450.4	SIGLEC9	TRUE	reported
rs8107986	19	52456375	CGGCCACCACCCCGTCTGGGAGGTGTACCCA	CGGCCACCACCCCGTCTGGGAGGTGTACCTA	0.07885	0.1862	0.020815	3.706e-19	35384	ENSG00000129450.4	SIGLEC9	TRUE	reported
rs62107520	19	52486363	T	C	0.07726	0.2181	0.020864	1.415e-25	35385	ENSG00000129450.4	SIGLEC9	TRUE	reported
rs8110287	19	52486844	T	C	0.07303	0.1353	0.02141	2.622e-10	35386	ENSG00000129450.4	SIGLEC9	TRUE	reported
rs148770931	19	52517973	T	C	0.0328	0.2101	0.031505	2.578e-11	35388	ENSG00000129450.4	SIGLEC9	TRUE	reported
rs4802892	19	52528144	G	A	0.38686	-0.1251	0.011518	1.763e-27	35385	ENSG00000129450.4	SIGLEC9	TRUE	reported
rs117518771	19	52593234	A	G	0.03811	0.1733	0.029232	3.058e-09	35386	ENSG00000129450.4	SIGLEC9	TRUE	reported
rs78135490	19	52610064	A	G	0.01282	0.3571	0.050635	1.758e-12	35386	ENSG00000129450.4	SIGLEC9	TRUE	reported
rs6109575	20	1335187	T	C	0.12911	-0.0682	0.011993	1.294e-08	35373	ENSG00000089012.10	SIRPG	TRUE	reported
rs2253698	20	1545617	C	T	0.43673	-0.0475	0.008085	4.218e-09	35374	ENSG00000089012.10	SIRPG	TRUE	reported
rs6131679	20	1608015	A	G	0.23121	0.0551	0.009571	8.574e-09	35374	ENSG00000089012.10	SIRPG	TRUE	reported
rs6043409	20	1616206	G	A	0.31777	0.1514	0.008573	8.456e-70	35374	ENSG00000089012.10	SIRPG	TRUE	reported
rs149538314	20	1680493	G	A	0.0636	-0.1329	0.016321	3.858e-16	35375	ENSG00000089012.10	SIRPG	TRUE	reported
rs59719880	20	1688719	C	A	0.14706	0.0746	0.011395	5.879e-11	35374	ENSG00000089012.10	SIRPG	TRUE	reported
rs118020298	20	1692604	A	G	0.06217	-0.1004	0.016632	1.576e-09	35374	ENSG00000089012.10	SIRPG	TRUE	reported
rs114105822	5	146608012	A	T	0.0333	0.1195	0.021895	4.822e-08	35359	ENSG00000178172.2	SPINK6	TRUE	reported
rs17465991	5	146621550	G	A	0.12088	-0.0926	0.012238	3.826e-14	35360	ENSG00000178172.2	SPINK6	TRUE	reported
rs78737544	5	146622391	A	C	0.01333	-0.2143	0.034037	3.053e-10	35361	ENSG00000178172.2	SPINK6	TRUE	reported
rs6866338	5	146690030	A	G	0.32515	0.0504	0.008505	3.109e-09	35357	ENSG00000178172.2	SPINK6	TRUE	reported
rs78861078	5	146722885	A	C	0.04861	0.1254	0.018493	1.194e-11	35357	ENSG00000178172.2	SPINK6	TRUE	reported
rs6877045	5	146776998	C	T	0.14251	-0.0686	0.011399	1.767e-09	35357	ENSG00000178172.2	SPINK6	TRUE	reported
rs144834325	5	146902194	C	T	0.01146	-0.337	0.036795	5.246e-20	35355	ENSG00000178172.2	SPINK6	TRUE	reported
rs7715946	5	146925367	G	A	0.124	-0.0995	0.012049	1.484e-16	35355	ENSG00000178172.2	SPINK6	TRUE	reported
rs78603929	5	146947357	T	C	0.01923	0.2422	0.028493	1.889e-17	35356	ENSG00000178172.2	SPINK6	TRUE	reported
rs114667818	5	146963012	G	C	0.0274	-0.3163	0.024698	1.499e-37	35356	ENSG00000178172.2	SPINK6	TRUE	reported
rs111580843	5	147001493	T	C	0.10092	-0.0933	0.013359	2.866e-12	35356	ENSG00000178172.2	SPINK6	TRUE	reported
rs139939239	5	147057547	C	T	0.0141	-0.2114	0.033735	3.693e-10	35357	ENSG00000178172.2	SPINK6	TRUE	reported
rs78400658	5	147081975	A	C	0.03067	-0.1762	0.022754	9.649e-15	35357	ENSG00000178172.2	SPINK6	TRUE	reported
rs59508048	5	147163077	G	C	0.15711	0.0679	0.010931	5.242e-10	35355	ENSG00000178172.2	SPINK6	TRUE	reported
rs7716344	5	147175769	GGGGGGA	GGGGGGG	0.02887	0.1287	0.023462	4.122e-08	35353	ENSG00000178172.2	SPINK6	TRUE	reported
rs10477350	5	147188894	A	G	0.3961	0.0613	0.008161	5.861e-14	35354	ENSG00000178172.2	SPINK6	TRUE	reported
rs7723023	5	147224631	A	G	0.33093	-0.1053	0.008492	2.634e-35	35356	ENSG00000178172.2	SPINK6	TRUE	reported
rs187111210	5	147247965	T	C	0.05868	-0.143	0.01692	2.877e-17	35356	ENSG00000178172.2	SPINK6	TRUE	reported
rs191468507	5	147250199	T	A	0.03026	0.169	0.023386	4.949e-13	35356	ENSG00000178172.2	SPINK6	TRUE	reported
rs75666474	5	147262319	A	G	0.05304	0.1693	0.017523	4.391e-22	35356	ENSG00000178172.2	SPINK6	TRUE	reported
rs17625615	5	147285089	A	G	0.0586	-0.1366	0.017074	1.241e-15	35356	ENSG00000178172.2	SPINK6	TRUE	reported
rs1432975	5	147290608	T	A	0.19719	0.0813	0.009952	3.113e-16	35354	ENSG00000178172.2	SPINK6	TRUE	reported
rs35532925	5	147325840	G	C	0.42844	-0.0921	0.008081	4.309e-30	35356	ENSG00000178172.2	SPINK6	TRUE	reported
rs17460496	5	147356593	A	G	0.1682	0.2119	0.01057	2.094e-89	35356	ENSG00000178172.2	SPINK6	TRUE	reported
rs115267739	5	147385720	C	T	0.01849	0.1928	0.029901	1.133e-10	35356	ENSG00000178172.2	SPINK6	TRUE	reported
rs7725292	5	147388388	A	G	0.12779	0.1038	0.01191	2.894e-18	35357	ENSG00000178172.2	SPINK6	TRUE	reported
rs114283017	5	147396082	T	C	0.01604	0.1916	0.031331	9.63e-10	35357	ENSG00000178172.2	SPINK6	TRUE	reported
rs75980868	5	147419031	GTAACTTTTTG	GTAACTTTTTT	0.01581	-0.221	0.031468	2.171e-12	35357	ENSG00000178172.2	SPINK6	TRUE	reported
rs75839761	5	147429526	G	T	0.04696	-0.1972	0.018701	5.374e-26	35357	ENSG00000178172.2	SPINK6	TRUE	reported
rs7719473	5	147437003	A	C	0.02893	-0.892	0.019261	1e-200	35357	ENSG00000178172.2	SPINK6	TRUE	reported
rs114697189	5	147442328	T	C	0.04763	0.1537	0.018777	2.706e-16	35357	ENSG00000178172.2	SPINK6	TRUE	reported
rs41291431	5	147486774	TGCCCCT	CGCCCCT	0.178	0.1738	0.010413	1.534e-62	35357	ENSG00000178172.2	SPINK6	TRUE	reported
rs2052537	5	147504315	T	A	0.09837	-0.5047	0.010706	1e-200	35357	ENSG00000178172.2	SPINK6	TRUE	reported
rs150376716	5	147516066	A	G	0.01215	0.2031	0.037127	4.491e-08	35357	ENSG00000178172.2	SPINK6	TRUE	reported
rs10068913	5	147547906	C	T	0.45742	-0.3444	0.00642	1e-200	35357	ENSG00000178172.2	SPINK6	TRUE	reported
rs79211908	5	147594150	C	T	0.13344	0.1785	0.011719	2.163e-52	35357	ENSG00000178172.2	SPINK6	TRUE	reported
rs75387675	5	147597605	A	T	0.07617	0.1756	0.015125	3.678e-31	35357	ENSG00000178172.2	SPINK6	TRUE	reported
rs62390793	5	147614804	T	C	0.14305	0.2225	0.011298	2.425e-86	35357	ENSG00000178172.2	SPINK6	TRUE	reported
rs184786813	5	147642473	G	C	0.01316	-0.9257	0.034488	1.077e-158	35357	ENSG00000178172.2	SPINK6	TRUE	reported
rs114302809	5	147654697	A	T	0.03208	0.1565	0.022634	4.699e-12	35357	ENSG00000178172.2	SPINK6	TRUE	reported
rs199976517	5	147698906	T	C	0.19862	-0.2746	0.009839	1.98e-171	35358	ENSG00000178172.2	SPINK6	TRUE	reported
rs6884056	5	147756851	C	T	0.01771	0.1793	0.030544	4.354e-09	35358	ENSG00000178172.2	SPINK6	TRUE	reported
rs115487530	5	147844506	A	G	0.0369	0.1837	0.021273	5.857e-18	35358	ENSG00000178172.2	SPINK6	TRUE	reported
rs1989153	5	147848646	C	T	0.40273	0.1053	0.008145	3.114e-38	35358	ENSG00000178172.2	SPINK6	TRUE	reported
rs80092883	5	147859678	A	T	0.04366	-0.1886	0.019457	3.217e-22	35358	ENSG00000178172.2	SPINK6	TRUE	reported
rs191065858	5	147864172	G	C	0.01448	-0.251	0.032168	6.06e-15	35358	ENSG00000178172.2	SPINK6	TRUE	reported
rs1368384	5	147894948	T	C	0.2391	-0.0957	0.009331	1.107e-24	35358	ENSG00000178172.2	SPINK6	TRUE	reported
rs74862266	5	147904800	T	C	0.01464	-0.8159	0.033704	1.844e-129	35358	ENSG00000178172.2	SPINK6	TRUE	reported
rs140107062	5	148022048	A	C	0.04065	-0.2066	0.020339	3.058e-24	35360	ENSG00000178172.2	SPINK6	TRUE	reported
rs115437789	5	148033891	T	C	0.11452	0.0933	0.012536	9.888e-14	35360	ENSG00000178172.2	SPINK6	TRUE	reported
rs10055047	5	148034670	C	T	0.14636	-0.0684	0.011163	8.927e-10	35360	ENSG00000178172.2	SPINK6	TRUE	reported
rs72820810	5	148074757	T	C	0.03767	0.1271	0.020641	7.377e-10	35359	ENSG00000178172.2	SPINK6	TRUE	reported
rs139435239	5	148077822	A	G	0.01795	-0.3166	0.029699	1.562e-26	35359	ENSG00000178172.2	SPINK6	TRUE	reported
rs888953	5	148120039	A	G	0.4639	-0.0485	0.00801	1.404e-09	35354	ENSG00000178172.2	SPINK6	TRUE	reported
rs193552	5	148172599	T	A	0.48336	-0.0698	0.008003	2.748e-18	35352	ENSG00000178172.2	SPINK6	TRUE	reported
rs1347110	5	148187431	A	G	0.25554	0.0769	0.009167	4.894e-17	35353	ENSG00000178172.2	SPINK6	TRUE	reported
rs115837188	5	148194238	T	G	0.02818	-0.1649	0.024697	2.441e-11	35352	ENSG00000178172.2	SPINK6	TRUE	reported
rs17778257	5	148204577	T	A	0.35936	-0.0515	0.008401	8.768e-10	35354	ENSG00000178172.2	SPINK6	TRUE	reported
rs11957895	5	148216692	A	G	0.29726	-0.0626	0.008707	6.498e-13	35352	ENSG00000178172.2	SPINK6	TRUE	reported
rs55965338	5	148216861	G	A	0.22375	-0.0537	0.009582	2.092e-08	35349	ENSG00000178172.2	SPINK6	TRUE	reported
rs115307998	5	148229365	T	A	0.06369	-0.1197	0.016354	2.494e-13	35355	ENSG00000178172.2	SPINK6	TRUE	reported
rs62378384	5	148247866	A	G	0.06579	0.1083	0.016247	2.635e-11	35356	ENSG00000178172.2	SPINK6	TRUE	reported
rs114358725	5	148268065	A	G	0.04659	0.1224	0.018801	7.496e-11	35358	ENSG00000178172.2	SPINK6	TRUE	reported
rs4705280	5	148278925	T	G	0.4778	-0.0584	0.007978	2.484e-13	35358	ENSG00000178172.2	SPINK6	TRUE	reported
rs112853308	5	148336041	C	G	0.04666	0.1182	0.018993	4.862e-10	35360	ENSG00000178172.2	SPINK6	TRUE	reported
rs17571484	5	148337129	C	T	0.06564	-0.095	0.016107	3.676e-09	35359	ENSG00000178172.2	SPINK6	TRUE	reported
rs75381577	5	148405807	G	A	0.04701	0.1134	0.01883	1.718e-09	35360	ENSG00000178172.2	SPINK6	TRUE	reported
rs148402978	5	148427280	T	C	0.02113	-0.2961	0.027752	1.416e-26	35360	ENSG00000178172.2	SPINK6	TRUE	reported
rs4147470	5	148528107	T	C	0.49826	0.0659	0.008005	1.839e-16	35360	ENSG00000178172.2	SPINK6	TRUE	reported
rs116402054	5	148575468	A	C	0.05386	-0.1359	0.017963	3.867e-14	35359	ENSG00000178172.2	SPINK6	TRUE	reported
rs74234126	10	73610256	C	T	0.10858	-0.077	0.013162	4.909e-09	35372	ENSG00000107742.8	SPOCK2	TRUE	reported
rs79677855	10	73676949	G	A	0.02261	-0.2565	0.027189	3.949e-21	35373	ENSG00000107742.8	SPOCK2	TRUE	reported
rs7912541	10	73727830	T	C	0.34963	0.0874	0.008675	7.093e-24	35372	ENSG00000107742.8	SPOCK2	TRUE	reported
rs76865958	10	73752562	T	G	0.4646	0.0692	0.00824	4.527e-17	35372	ENSG00000107742.8	SPOCK2	TRUE	reported
rs61852245	10	73795520	A	G	0.01586	-0.4047	0.033034	1.657e-34	35373	ENSG00000107742.8	SPOCK2	TRUE	reported
rs1245548	10	73845884	A	G	0.45859	0.1888	0.008221	1.014e-116	35372	ENSG00000107742.8	SPOCK2	TRUE	reported
rs10823902	10	73863052	A	G	0.05084	0.1252	0.019093	5.481e-11	35373	ENSG00000107742.8	SPOCK2	TRUE	reported
rs79033584	10	73865733	A	G	0.0239	0.1784	0.027199	5.412e-11	35373	ENSG00000107742.8	SPOCK2	TRUE	reported
rs141200980	10	73920608	G	A	0.07951	0.1308	0.015294	1.208e-17	35373	ENSG00000107742.8	SPOCK2	TRUE	reported
rs75512055	10	73929375	G	A	0.07899	0.1167	0.015125	1.202e-14	35373	ENSG00000107742.8	SPOCK2	TRUE	reported
rs4415679	10	74031313	AAAAAAAAAAAAAAG	GAAAAAAAAAAAAAG	0.32575	-0.0865	0.008858	1.589e-22	35374	ENSG00000107742.8	SPOCK2	TRUE	reported
rs141430971	10	74219021	A	G	0.07373	-0.0874	0.015695	2.565e-08	35373	ENSG00000107742.8	SPOCK2	TRUE	reported
rs150220458	10	74511321	G	C	0.03091	-0.2329	0.023477	3.393e-23	35374	ENSG00000107742.8	SPOCK2	TRUE	reported
rs11818126	10	74661041	T	C	0.38744	0.084	0.008505	5.253e-23	35372	ENSG00000107742.8	SPOCK2	TRUE	reported
rs77284811	10	74706194	C	G	0.02918	-0.1517	0.024748	8.8e-10	35372	ENSG00000107742.8	SPOCK2	TRUE	reported
rs532955470	4	176193	TTATTTATTTATTTATTTATTTATTTATTTATTTATTTAT	ATATTTATTTATTTATTTATTTATTTATTTATTTATTTAT	0.01325	0.2305	0.036065	1.646e-10	35278	ENSG00000159674.7	SPON2	TRUE	reported
rs61795004	4	249302	AGTACTTAAAAAAAAT	AATACTTAAAAAAAAT	0.02863	0.18	0.02464	2.768e-13	35279	ENSG00000159674.7	SPON2	TRUE	reported
rs73217579	4	319553	G	A	0.23484	-0.0686	0.009423	3.336e-13	35274	ENSG00000159674.7	SPON2	TRUE	reported
rs193112306	4	404849	A	G	0.01372	0.2227	0.034172	7.169e-11	35276	ENSG00000159674.7	SPON2	TRUE	reported
rs61793704	4	436067	A	C	0.09855	0.1086	0.013458	7.073e-16	35277	ENSG00000159674.7	SPON2	TRUE	reported
rs62295313	4	544362	G	C	0.37836	-0.0549	0.008322	4.19e-11	35271	ENSG00000159674.7	SPON2	TRUE	reported
rs35476224	4	591465	ATTTATTTATTTTTTTT	ATTTATTTTTTTTTTTT	0.04096	0.1359	0.020119	1.429e-11	35273	ENSG00000159674.7	SPON2	TRUE	reported
rs138704939	4	701687	T	C	0.36353	0.0592	0.009163	1.04e-10	35270	ENSG00000159674.7	SPON2	TRUE	reported
rs142971131	4	748124	A	G	0.03042	0.1594	0.023192	6.282e-12	35276	ENSG00000159674.7	SPON2	TRUE	reported
rs11725571	4	787487	T	C	0.25991	0.0816	0.009095	2.903e-19	35276	ENSG00000159674.7	SPON2	TRUE	reported
rs34163945	4	795568	T	C	0.15785	-0.0849	0.011033	1.417e-14	35276	ENSG00000159674.7	SPON2	TRUE	reported
rs73207774	4	828102	T	C	0.02703	-0.1438	0.024426	3.928e-09	35277	ENSG00000159674.7	SPON2	TRUE	reported
rs116036181	4	831281	C	T	0.02385	-0.1517	0.026716	1.361e-08	35277	ENSG00000159674.7	SPON2	TRUE	reported
rs10028259	4	850798	ATGG	ATGA	0.32557	0.0836	0.008557	1.524e-22	35277	ENSG00000159674.7	SPON2	TRUE	reported
rs112225848	4	860796	T	C	0.04119	0.222	0.019923	7.74e-29	35277	ENSG00000159674.7	SPON2	TRUE	reported
rs4533712	4	898249	G	A	0.04318	-0.1145	0.0201	1.223e-08	35275	ENSG00000159674.7	SPON2	TRUE	reported
rs114757879	4	909118	C	T	0.01754	0.2308	0.031479	2.27e-13	35275	ENSG00000159674.7	SPON2	TRUE	reported
rs873785	4	925149	C	T	0.41147	0.0681	0.008155	6.786e-17	35275	ENSG00000159674.7	SPON2	TRUE	reported
rs11937767	4	988506	C	T	0.24813	-0.0685	0.009313	1.91e-13	35273	ENSG00000159674.7	SPON2	TRUE	reported
rs10010999	4	1001797	T	C	0.48055	-0.0451	0.008041	2.038e-08	35273	ENSG00000159674.7	SPON2	TRUE	reported
rs34869253	4	1009420	C	T	0.43213	0.0922	0.008076	3.448e-30	35274	ENSG00000159674.7	SPON2	TRUE	reported
rs4450872	4	1024726	A	G	0.21983	0.0575	0.009679	2.839e-09	35275	ENSG00000159674.7	SPON2	TRUE	reported
rs62296070	4	1032214	T	G	0.04142	-0.122	0.020195	1.531e-09	35274	ENSG00000159674.7	SPON2	TRUE	reported
rs11733478	4	1044226	T	C	0.07405	0.3783	0.015362	6.661e-134	35274	ENSG00000159674.7	SPON2	TRUE	reported
rs2290410	4	1052009	AACGCTGTGAAGAAGGTGCTTGCGGGGGTTAGAACGCTGTGAAGAAGGTGCTTGCGGGGGTTAGAACGCTGTGAAGAAGGTGCTTGCGGGGG	AACGCTGTGAAGAAGGTGCTTGCGGGGGTTAGAACGCTGTGAAGAAGGTGCTTGCGGGGGTTAGAACGCAGTGAAGAAGGTGCTTGCGGGGG	0.19525	0.2886	0.010479	5.735e-167	35275	ENSG00000159674.7	SPON2	TRUE	reported
rs34688717	4	1060835	A	C	0.10089	-0.0814	0.013357	1.099e-09	35276	ENSG00000159674.7	SPON2	TRUE	reported
rs151223318	4	1120179	A	G	0.03093	0.175	0.02304	3.067e-14	35277	ENSG00000159674.7	SPON2	TRUE	reported
rs189413033	4	1140530	T	C	0.08216	-0.1446	0.014887	2.645e-22	35277	ENSG00000159674.7	SPON2	TRUE	reported
rs13140868	4	1164508	T	C	0.18822	-0.1284	0.010274	7.713e-36	35277	ENSG00000159674.7	SPON2	TRUE	reported
rs11247975	4	1165130	T	G	0.30846	-0.2988	0.008536	1e-200	35277	ENSG00000159674.7	SPON2	TRUE	reported
rs7659260	4	1179761	T	G	0.03523	0.1514	0.021971	5.54e-12	35277	ENSG00000159674.7	SPON2	TRUE	reported
rs60298204	4	1185026	T	C	0.01736	0.2225	0.030414	2.56e-13	35277	ENSG00000159674.7	SPON2	TRUE	reported
rs900024	4	1203548	T	C	0.09943	-0.1851	0.013267	3.062e-44	35278	ENSG00000159674.7	SPON2	TRUE	reported
rs112863928	4	1242475	G	A	0.04202	-0.123	0.020265	1.282e-09	35278	ENSG00000159674.7	SPON2	TRUE	reported
rs77343904	4	1317247	A	G	0.0539	0.2633	0.017529	5.375e-51	35277	ENSG00000159674.7	SPON2	TRUE	reported
rs13103860	4	1320120	A	G	0.39244	-0.0943	0.00824	2.518e-30	35277	ENSG00000159674.7	SPON2	TRUE	reported
rs9684016	4	1320709	C	G	0.09114	-0.0909	0.014411	2.831e-10	35277	ENSG00000159674.7	SPON2	TRUE	reported
rs76914315	4	1417105	C	T	0.03232	0.2329	0.022764	1.439e-24	35270	ENSG00000159674.7	SPON2	TRUE	reported
rs62286768	4	1421186	C	T	0.14165	0.1321	0.011528	2.108e-30	35269	ENSG00000159674.7	SPON2	TRUE	reported
rs149006151	4	1482259	T	C	0.02919	0.1787	0.023361	2.016e-14	35270	ENSG00000159674.7	SPON2	TRUE	reported
rs77734564	4	1496357	TCCCCCAGCCCGGC	CCCCCCAGCCCGGC	0.27279	-0.057	0.009052	3.035e-10	35269	ENSG00000159674.7	SPON2	TRUE	reported
rs9328765	4	1504785	G	C	0.12818	0.0662	0.011991	3.377e-08	35270	ENSG00000159674.7	SPON2	TRUE	reported
rs143283027	4	1527768	A	G	0.01466	0.2304	0.033438	5.561e-12	35268	ENSG00000159674.7	SPON2	TRUE	reported
rs114814748	4	1574958	T	C	0.128	0.0727	0.012018	1.457e-09	35272	ENSG00000159674.7	SPON2	TRUE	reported
rs140478979	4	1979434	T	C	0.02333	0.1807	0.02684	1.668e-11	35278	ENSG00000159674.7	SPON2	TRUE	reported
rs116927067	13	51997112	C	T	0.01796	0.6066	0.031428	5.255e-83	35367	ENSG00000136114.11	THSD1	TRUE	reported
rs9535676	13	52035163	G	A	0.1937	-0.0761	0.010606	7.231e-13	35367	ENSG00000136114.11	THSD1	TRUE	reported
rs118023939	13	52076193	G	C	0.07161	0.096	0.016388	4.684e-09	35368	ENSG00000136114.11	THSD1	TRUE	reported
rs9526773	13	52080679	A	G	0.4745	-0.061	0.008389	3.555e-13	35368	ENSG00000136114.11	THSD1	TRUE	reported
rs12430506	13	52109040	C	T	0.05762	-0.147	0.017882	2.026e-16	35368	ENSG00000136114.11	THSD1	TRUE	reported
rs17530689	13	52113856	A	G	0.02708	-0.2679	0.025579	1.143e-25	35368	ENSG00000136114.11	THSD1	TRUE	reported
rs61958310	13	52350253	TGTATTCTACAGTATTCTCCTACATGTATTCTCCTACATGTATTCTACAGTATTCTCCTACATGTAT	TGTATTCTACAGTATTCTCCTACATGTATTCTCCTACATGTATTCTACAGTATTCTCCTACATGTAC	0.36916	0.0623	0.008769	1.208e-12	35370	ENSG00000136114.11	THSD1	TRUE	reported
rs2296026	13	52351037	T	C	0.48707	0.0455	0.008336	4.814e-08	35370	ENSG00000136114.11	THSD1	TRUE	reported
rs12864768	13	52386280	A	C	0.04297	-0.1248	0.020764	1.849e-09	35370	ENSG00000136114.11	THSD1	TRUE	reported
rs4943028	13	52399341	T	C	0.11072	0.3068	0.013187	9.809e-120	35369	ENSG00000136114.11	THSD1	TRUE	reported
rs4943029	13	52407605	G	T	0.17762	0.0717	0.010901	4.785e-11	35365	ENSG00000136114.11	THSD1	TRUE	reported
rs7318017	13	52410120	C	T	0.28141	-0.0724	0.00934	9.101e-15	35364	ENSG00000136114.11	THSD1	TRUE	reported
rs7337432	13	52422211	G	A	0.34992	-0.1282	0.00874	1.03e-48	35365	ENSG00000136114.11	THSD1	TRUE	reported
rs1998610	13	52426514	T	C	0.37461	-0.0884	0.008618	1.089e-24	35362	ENSG00000136114.11	THSD1	TRUE	reported
rs17076052	13	52439890	T	C	0.01073	0.3946	0.041141	8.692e-22	35365	ENSG00000136114.11	THSD1	TRUE	reported
rs74543965	13	52461439	G	A	0.04306	0.7992	0.016107	1e-200	35365	ENSG00000136114.11	THSD1	TRUE	reported
rs7324441	13	52495712	T	C	0.24813	0.1402	0.009658	9.534e-48	35365	ENSG00000136114.11	THSD1	TRUE	reported
rs118189338	13	52584112	C	T	0.03309	-0.2527	0.023028	5.127e-28	35366	ENSG00000136114.11	THSD1	TRUE	reported
rs9536125	13	53119698	CTCTCTA	CTCTCTC	0.19632	-0.2353	0.010358	2.993e-114	35358	ENSG00000136114.11	THSD1	TRUE	reported
rs374844728	13	53127482	G	T	0.19593	-0.1462	0.010933	8.842e-41	35358	ENSG00000136114.11	THSD1	TRUE	reported
rs342778	13	53185730	G	T	0.4414	-0.0885	0.008364	3.663e-26	35360	ENSG00000136114.11	THSD1	TRUE	reported
rs3989920	13	53281520	AACTGAGAGCC	AAGTGAGAGCC	0.23758	0.1225	0.009788	6.142e-36	35358	ENSG00000136114.11	THSD1	TRUE	reported
rs173109	13	53339272	A	G	0.21836	0.1773	0.0101	5.565e-69	35356	ENSG00000136114.11	THSD1	TRUE	reported
rs9536283	13	53347292	C	T	0.26784	0.1223	0.009362	5.327e-39	35358	ENSG00000136114.11	THSD1	TRUE	reported
rs4885982	13	53364587	A	G	0.08246	-0.1025	0.015209	1.591e-11	35358	ENSG00000136114.11	THSD1	TRUE	reported
rs886347	13	53367458	A	G	0.47953	0.0755	0.008332	1.286e-19	35358	ENSG00000136114.11	THSD1	TRUE	reported
rs7987897	13	53372146	A	T	0.23645	0.1595	0.009773	7.053e-60	35359	ENSG00000136114.11	THSD1	TRUE	reported
rs9568763	13	53380005	T	A	0.38273	0.0905	0.008527	2.574e-26	35359	ENSG00000136114.11	THSD1	TRUE	reported
rs567944	13	53410405	G	A	0.21342	-0.1167	0.010089	6.068e-31	35359	ENSG00000136114.11	THSD1	TRUE	reported
rs9536307	13	53412040	G	A	0.38753	-0.0642	0.008579	7.247e-14	35359	ENSG00000136114.11	THSD1	TRUE	reported
rs77839228	13	53412714	CAGA	TAGA	0.02784	0.7855	0.025033	1e-200	35359	ENSG00000136114.11	THSD1	TRUE	reported
rs141284373	13	53479174	C	T	0.01143	0.2755	0.040428	9.457e-12	35359	ENSG00000136114.11	THSD1	TRUE	reported
rs4886036	13	53485981	G	A	0.39242	0.0547	0.008574	1.775e-10	35359	ENSG00000136114.11	THSD1	TRUE	reported
rs9527035	13	53494645	ACACACACACACACACACCCA	ACACACACACACACACACCCC	0.06822	0.294	0.016772	8.639e-69	35359	ENSG00000136114.11	THSD1	TRUE	reported
rs9536335	13	53586474	A	G	0.27482	-0.1025	0.009312	3.516e-28	35359	ENSG00000136114.11	THSD1	TRUE	reported
rs7999275	13	53589368	G	A	0.23758	-0.0713	0.009795	3.363e-13	35356	ENSG00000136114.11	THSD1	TRUE	reported
rs1891944	13	53600289	C	T	0.45737	0.0466	0.008357	2.462e-08	35355	ENSG00000136114.11	THSD1	TRUE	reported
rs34374288	13	53632410	T	G	0.05574	0.1891	0.017993	7.786e-26	35357	ENSG00000136114.11	THSD1	TRUE	reported
rs144876910	13	53681946	C	T	0.01089	0.2656	0.040041	3.284e-11	35357	ENSG00000136114.11	THSD1	TRUE	reported
rs965330	2	35937183	C	T	0.49631	-0.0536	0.008533	3.347e-10	35369	ENSG00000205221.8	VIT	TRUE	reported
rs1568264	2	35945863	C	T	0.03809	-0.1482	0.022354	3.361e-11	35369	ENSG00000205221.8	VIT	TRUE	reported
rs78953936	2	36004738	A	G	0.01457	0.2193	0.035667	7.819e-10	35369	ENSG00000205221.8	VIT	TRUE	reported
rs10439449	2	36118651	T	C	0.02721	0.1765	0.026052	1.245e-11	35365	ENSG00000205221.8	VIT	TRUE	reported
rs151222346	2	36244948	A	G	0.04171	-0.1293	0.021237	1.141e-09	35367	ENSG00000205221.8	VIT	TRUE	reported
rs28592125	2	36268907	AAGGAAGGGAGGGAGGGAGGGAGGGAGGGAGGGAGGGAAGG	AAGGAAGGGAGGGAGGGAGGGAGGGAGGGAGGGAGGGAAGT	0.03331	0.1387	0.023791	5.541e-09	35367	ENSG00000205221.8	VIT	TRUE	reported
rs566956311	2	36334419	C	T	0.02092	0.1697	0.029707	1.114e-08	35367	ENSG00000205221.8	VIT	TRUE	reported
rs148452382	2	36475606	CTGT	TTGT	0.01971	0.1753	0.031063	1.668e-08	35361	ENSG00000205221.8	VIT	TRUE	reported
rs72785121	2	36479206	C	T	0.04402	-0.1289	0.020711	4.856e-10	35361	ENSG00000205221.8	VIT	TRUE	reported
rs149269918	2	36492797	G	T	0.02974	0.1505	0.024791	1.274e-09	35362	ENSG00000205221.8	VIT	TRUE	reported
rs111543242	2	36507117	A	G	0.12989	-0.0833	0.012801	7.643e-11	35362	ENSG00000205221.8	VIT	TRUE	reported
rs62132425	2	36513203	C	T	0.08937	0.0901	0.015252	3.476e-09	35362	ENSG00000205221.8	VIT	TRUE	reported
rs6544007	2	36562649	G	C	0.38007	-0.0649	0.008756	1.245e-13	35359	ENSG00000205221.8	VIT	TRUE	reported
rs7608543	2	36562973	G	A	0.42608	-0.0601	0.008622	3.151e-12	35359	ENSG00000205221.8	VIT	TRUE	reported
rs72785173	2	36611356	T	C	0.15164	0.1117	0.011876	5.182e-21	35364	ENSG00000205221.8	VIT	TRUE	reported
rs17479952	2	36628688	A	G	0.02379	0.1812	0.02767	5.804e-11	35363	ENSG00000205221.8	VIT	TRUE	reported
rs3770911	2	36638473	A	G	0.32368	0.0522	0.009115	1.025e-08	35363	ENSG00000205221.8	VIT	TRUE	reported
rs11692416	2	36710779	T	G	0.38476	-0.0698	0.008795	2.085e-15	35363	ENSG00000205221.8	VIT	TRUE	reported
rs848643	2	36782387	A	G	0.31674	0.0559	0.009222	1.346e-09	35363	ENSG00000205221.8	VIT	TRUE	reported
rs112134674	2	36821636	G	T	0.02025	0.2251	0.029718	3.601e-14	35362	ENSG00000205221.8	VIT	TRUE	reported
rs78397636	2	36822684	T	C	0.03543	-0.172	0.023166	1.131e-13	35362	ENSG00000205221.8	VIT	TRUE	reported
rs112164165	2	36822854	G	T	0.02554	-0.1736	0.028046	6.025e-10	35362	ENSG00000205221.8	VIT	TRUE	reported
rs151158554	2	36829959	T	C	0.03404	0.1524	0.023981	2.084e-10	35362	ENSG00000205221.8	VIT	TRUE	reported
rs13391752	2	36856499	T	C	0.31906	0.1167	0.009155	3.252e-37	35360	ENSG00000205221.8	VIT	TRUE	reported
rs149594849	2	36870423	A	G	0.03973	-0.2267	0.021872	3.577e-25	35359	ENSG00000205221.8	VIT	TRUE	reported
rs13031586	2	36872785	T	G	0.39021	0.1326	0.008749	6.852e-52	35360	ENSG00000205221.8	VIT	TRUE	reported
rs759434	2	36875720	T	G	0.05198	-0.132	0.019318	8.318e-12	35361	ENSG00000205221.8	VIT	TRUE	reported
rs6704971	2	36881929	TATAATG	CATAATG	0.19012	-0.1267	0.010811	1.009e-31	35361	ENSG00000205221.8	VIT	TRUE	reported
rs78571091	2	36886632	G	A	0.09838	0.2596	0.014107	1.258e-75	35361	ENSG00000205221.8	VIT	TRUE	reported
rs59846382	2	36926023	T	G	0.02365	-0.1918	0.028258	1.141e-11	35360	ENSG00000205221.8	VIT	TRUE	reported
rs11124532	2	36928929	C	T	0.09327	0.2152	0.014852	1.407e-47	35359	ENSG00000205221.8	VIT	TRUE	reported
rs10490666	2	36932493	T	A	0.33865	0.3294	0.008865	1e-200	35358	ENSG00000205221.8	VIT	TRUE	reported
rs59995338	2	36935161	A	G	0.18034	0.0644	0.011009	4.918e-09	35359	ENSG00000205221.8	VIT	TRUE	reported
rs13403956	2	36935291	A	G	0.18495	-0.08	0.011007	3.642e-13	35359	ENSG00000205221.8	VIT	TRUE	reported
rs12712516	2	36935406	T	C	0.34829	-0.1526	0.008898	6.255e-66	35358	ENSG00000205221.8	VIT	TRUE	reported
rs72783124	2	36935475	C	T	0.01966	-0.3828	0.030936	3.617e-35	35360	ENSG00000205221.8	VIT	TRUE	reported
rs34331280	2	36936448	G	A	0.19853	-0.1298	0.010738	1.222e-33	35359	ENSG00000205221.8	VIT	TRUE	reported
rs6730039	2	36938854	T	C	0.02696	0.2447	0.025931	3.853e-21	35361	ENSG00000205221.8	VIT	TRUE	reported
rs13403975	2	36942819	G	A	0.07817	0.1322	0.015721	4.135e-17	35361	ENSG00000205221.8	VIT	TRUE	reported
rs76653729	2	36951732	C	T	0.20428	0.146	0.010635	6.854e-43	35362	ENSG00000205221.8	VIT	TRUE	reported
rs72783153	2	36952779	T	C	0.13806	-0.0802	0.012378	9.223e-11	35362	ENSG00000205221.8	VIT	TRUE	reported
rs67756954	2	36960325	T	C	0.09596	-0.1763	0.014462	3.491e-34	35362	ENSG00000205221.8	VIT	TRUE	reported
rs12712519	2	36969497	A	G	0.13368	-0.249	0.012563	1.994e-87	35363	ENSG00000205221.8	VIT	TRUE	reported
rs114444970	2	36977637	G	A	0.02494	0.3929	0.028052	1.428e-44	35362	ENSG00000205221.8	VIT	TRUE	reported
rs17440424	2	36979893	A	G	0.01229	0.427	0.039186	1.195e-27	35362	ENSG00000205221.8	VIT	TRUE	reported
rs12053542	2	36989034	T	C	0.41267	-0.3296	0.006735	1e-200	35361	ENSG00000205221.8	VIT	TRUE	reported
rs144964910	2	36995340	T	C	0.0266	-0.1711	0.027093	2.698e-10	35361	ENSG00000205221.8	VIT	TRUE	reported
rs143225635	2	36997724	T	A	0.03692	-0.1824	0.022814	1.294e-15	35361	ENSG00000205221.8	VIT	TRUE	reported
rs3770783	2	37000881	A	T	0.07762	0.1877	0.015988	7.925e-32	35360	ENSG00000205221.8	VIT	TRUE	reported
rs77219548	2	37001815	A	G	0.05384	0.2238	0.019109	1.112e-31	35361	ENSG00000205221.8	VIT	TRUE	reported
rs10195325	2	37004039	T	C	0.07484	-0.2222	0.016319	3.217e-42	35361	ENSG00000205221.8	VIT	TRUE	reported
rs75124272	2	37014778	G	C	0.01043	-0.2619	0.043041	1.166e-09	35362	ENSG00000205221.8	VIT	TRUE	reported
rs17494117	2	37015371	T	C	0.11115	-0.1157	0.013826	5.843e-17	35362	ENSG00000205221.8	VIT	TRUE	reported
rs34302660	2	37017997	G	C	0.01803	-0.1761	0.031545	2.372e-08	35362	ENSG00000205221.8	VIT	TRUE	reported
rs75212718	2	37032529	C	G	0.05876	-0.2139	0.018052	2.178e-32	35363	ENSG00000205221.8	VIT	TRUE	reported
rs75745850	2	37042032	A	G	0.04636	-0.1324	0.020493	1.042e-10	35364	ENSG00000205221.8	VIT	TRUE	reported
rs72869611	2	37045464	A	G	0.04138	-0.1637	0.021555	3.086e-14	35363	ENSG00000205221.8	VIT	TRUE	reported
rs2160334	2	37047353	C	A	0.15922	-0.0725	0.011696	5.697e-10	35364	ENSG00000205221.8	VIT	TRUE	reported
rs75835776	2	37246268	T	G	0.0127	0.2198	0.037594	5.015e-09	35364	ENSG00000205221.8	VIT	TRUE	reported
rs2004102	2	37266303	C	T	0.11143	0.1177	0.013625	5.692e-18	35363	ENSG00000205221.8	VIT	TRUE	reported
rs7577041	2	37339076	CTCTCTCTCTATATATATATAT	CTCTCTCTATATATATATATAT	0.10133	0.1071	0.014287	6.564e-14	35356	ENSG00000205221.8	VIT	TRUE	reported
rs192613295	2	37372575	T	C	0.01219	0.2142	0.03855	2.753e-08	35363	ENSG00000205221.8	VIT	TRUE	reported
rs144335740	2	37386398	C	T	0.01274	-0.2212	0.03848	9.004e-09	35363	ENSG00000205221.8	VIT	TRUE	reported
rs533067850	2	37452749	C	A	0.01051	-0.2328	0.039565	4.004e-09	35363	ENSG00000205221.8	VIT	TRUE	reported
rs6716123	2	37489796	T	G	0.19255	0.0755	0.010827	3.102e-12	35363	ENSG00000205221.8	VIT	TRUE	reported
rs3770764	2	37489877	A	G	0.34762	-0.0829	0.008971	2.433e-20	35363	ENSG00000205221.8	VIT	TRUE	reported
rs35576045	2	37570179	G	T	0.05542	-0.1024	0.018738	4.635e-08	35362	ENSG00000205221.8	VIT	TRUE	reported
rs34231434	2	37593428	C	G	0.06216	-0.2187	0.017637	2.606e-35	35362	ENSG00000205221.8	VIT	TRUE	reported
rs116393146	2	37597049	T	C	0.01641	0.2976	0.033285	3.861e-19	35362	ENSG00000205221.8	VIT	TRUE	reported
rs888096	2	37603801	A	G	0.37879	-0.0782	0.008837	8.834e-19	35362	ENSG00000205221.8	VIT	TRUE	reported
rs75718313	2	37655686	T	C	0.05419	0.1553	0.018894	2.041e-16	35361	ENSG00000205221.8	VIT	TRUE	reported
rs115174712	2	37662710	T	C	0.01778	-0.1999	0.03239	6.755e-10	35361	ENSG00000205221.8	VIT	TRUE	reported
rs59966191	2	37663098	G	C	0.06793	0.1002	0.016768	2.289e-09	35361	ENSG00000205221.8	VIT	TRUE	reported
rs116464112	2	37676989	T	C	0.02412	0.2177	0.027802	4.868e-15	35357	ENSG00000205221.8	VIT	TRUE	reported
rs13431480	2	37703643	A	C	0.23938	-0.0948	0.010061	4.385e-21	35363	ENSG00000205221.8	VIT	TRUE	reported
rs116816240	2	37723876	T	C	0.06359	-0.2109	0.017472	1.513e-33	35363	ENSG00000205221.8	VIT	TRUE	reported
rs140486883	2	37754770	A	G	0.0243	0.1746	0.027458	2.033e-10	35363	ENSG00000205221.8	VIT	TRUE	reported
rs4404250	2	37758600	G	A	0.34628	-0.0636	0.008997	1.56e-12	35363	ENSG00000205221.8	VIT	TRUE	reported
rs142713596	2	37820811	T	G	0.03462	-0.1298	0.023398	2.898e-08	35363	ENSG00000205221.8	VIT	TRUE	reported
rs74263006	2	37888196	C	T	0.08069	0.1219	0.015742	9.672e-15	35362	ENSG00000205221.8	VIT	TRUE	reported
rs13396420	2	37894110	A	G	0.0544	0.1476	0.019105	1.111e-14	35362	ENSG00000205221.8	VIT	TRUE	reported
rs4670759	2	37899715	C	G	0.36533	0.0745	0.008861	4.187e-17	35362	ENSG00000205221.8	VIT	TRUE	reported
rs36073241	2	37913587	G	T	0.06324	-0.1176	0.017572	2.193e-11	35361	ENSG00000205221.8	VIT	TRUE	reported
