# Supplementary material for: Uncovering Druggable Targets in Aortic Dissection: An Association Study Integrating Mendelian Randomization, pQTL, and Protein–Protein Interaction Network
Source: Biomedicines. 2024 May 29;12(6):1204. doi: 10.3390/biomedicines12061204 (PMC11200553; doi:10.3390/biomedicines12061204)
Supplement: Supplementary file 1 [file biomedicines-12-01204-s001.zip › SupplementaryTable/Table S4.xlsx]

## Sheet: Human
GENE		Sequence (5' -> 3')	Length	Tm	Location
ASPN	Forward Primer	CTCTGCCAAACCCTTCTTTAGC	22	61.1	39-60
	Reverse Primer	CGTGAATAGCACTGACATCCAA	22	60.4	248-227
FRZB	Forward Primer	GAGCCCATACTCATCAAGTACCG	23	62.1	358-380
	Reverse Primer	CCTCGGGAGAGATGCACAC	19	61.8	454-436
MATN3	Forward Primer	TCTCCCGGATAATCGACACTC	21	60.5	317-337
	Reverse Primer	CAAGGGTGTGATTCGACCCA	20	61.8	468-449
OGN	Forward Primer	TCTACACTTCTCCTGTTACTGCT	23	60.2	16-38
	Reverse Primer	GAGGTAATGGTGTTATTGCCTCA	23	60	250-228
TGFB1	Forward Primer	GGCCAGATCCTGTCCAAGC	19	62.4	151-169
	Reverse Primer	GTGGGTTTCCACCATTAGCAC	21	61.2	351-331
SPOCK2	Forward Primer	CCCGGCAATTTCATGGAGGA	20	62.3	103-122
	Reverse Primer	GCGGTTCCAGTGCTTGATCT	20	62.5	180-161
GADPH	Forward Primer	GGAGCGAGATCCCTCCAAAAT	21	61.6	108-128
	Reverse Primer	GGCTGTTGTCATACTTCTCATGG	23	60.9	304-282
Cycling conditions were 95°C for 10 min pre-denaturation, followed by 50 cycles of 95°C for 15 s and 60°C for 1 min with melting curve analysis (60°C to 95°C, 0.3°C per step, held for 15 s).
Relative gene expression levels were calculated using the ΔΔCt method, with GAPDH serving as the internal control. The ΔΔCt method involves normalizing the Ct values of the target genes to the Ct values of the internal control (ΔCt), and then comparing these normalized values to a reference sample (ΔΔCt). Each sample was analyzed in triplicate technical replicates, and the experiment was repeated…
